# Supplementary material for: Proteomics in Liver Transplantation: A Systematic Review
Source: Front Immunol. 2021 Jul 26;12:672829. doi: 10.3389/fimmu.2021.672829 (PMC8350337; doi:10.3389/fimmu.2021.672829)
Supplement: Supplementary file 2 [file Table_2.xlsx]

## Sheet: Table S1
			Pan_2004	Vascotto_2006	Zhang_2007	Svetlov_2008	Cheng_2010	Wu_2010	Pan_2011	Parvianien_2011	Levitsky_2011	Massoud_2011	Tiriveedhi_2012	Kornasiewicz_2012	Wu_2012	Levitsky_2013	Wei_2015	Toby_2017	Wang_2018	Knecht_2018	Jiang_2018	Coskun_2019	Huang_2019	Zhang_2019		SUM
REPORTING	Q1	Hypothesis/aim/objective clearly described	1	1	1	1	1	1	1	1	1	1	1	1	1	1	1	1	1	1	1	1	1	1		22
	Q2	Main outcomes in Introduction or Methods	1	1	1	1	1	1	1	1	1	1	1	1	1	1	1	1	1	1	1	1	1	1		22
	Q3	Patient characteristics clearly described	1	1	1	1	1	1	1	1	1	1	1	1	1	1	1	1	0	1	1	1	0	1		20
	Q4	Interventions of interest clearly described																								0
	Q5	Principal confounders clearly described	0	0	0	0	0	0	0	0	1	1	0	0	0	1	0	1	0	0	1	1	0	0		6
	Q6	Main findings clearly described	1	1	1	1	1	1	1	1	1	1	1	1	1	1	1	1	1	1	1	1	1	1		22
	Q7	Estimates of random variability provided for main outcomes	0	0	0	0	0	0	0	0	0	0	0	0	0		0	0	0	0	0	0	0	0		0
	Q8	All adverse events of intervention reported																								0
	Q9	Characteristics of patients lost to follow-up described																								0
	Q10	Probability values reported for main outcomes	0	1	0	0	0	1	1	0	1	1	0	0	1	1	1	1	1	1	1	1	1	1		15
EXTERNAL VALIDITY	Q11	Subjects asked to participate were representative of source population	0	0	0	0	0	0	0	0	1	0	0	0	0	0	0	0	0	0	0	0	0	0		1
	Q12	Subjects prepared to participate were representative of source population																								0
	Q13	Location and delivery of study treatment was representative of source population																								0
INTERNAL VALIDITY; BIAS; CONFOUNDING	Q14	Study participants blinded to treatment																								0
	Q15	Blinded outcome assessment																								0
	Q16	Any data dredging clearly described																								0
	Q17	Analyses adjust for differing lengths of follow-up																								0
	Q18	Appropriate statistical tests performed	1	1	1	1	1	1	1	1	1	1	1	1	1	1	1	1	1	1	1	1	1			21
	Q19	Compliance with interventions was reliable																								0
	Q20	Outcome measures were reliable and valid	0	0	0	1	0	1	0	0	1	1	0	0	0	1	0	0	0	0	0	0	1	0		6
	Q21	All participants recruited from the same source population	1	1	1	1	1	1	1	1	1	1	1	1	1	1	1	1	1	1	1	1	1	1		22
	Q22	All participants recruited over the same time period	0	0	0	0	0	0	0	0	0	0	0	0	1	0	0	1	0	0	1	0	0	1		4
	Q23	Participants randomized to intervention(s)																								0
	Q24	Allocation of intervention concealed from investigators and participants																								0
	Q25	Adequate adjustment for confounding	0	0	0	0	0	0	0	0	1	1	0	0	0	0	0	0	0	0	0	0	0	0		2
	Q26	Losses to follow-up taken into account
POWER	Q27	Sufficient power to detect clinically important effect at significance level of 0.05
Sum of points per paper			6	7	7	6	6	8	7	6	11	10	6	6	8	9	7	9	6	7	9	8	7	7		AVERAGE
Percentage (sum/13)			0.461538	0.538462	0.538462	0.461538	0.461538	0.615385	0.538462	0.461538	0.846154	0.769231	0.461538	0.461538	0.615385	0.692308	0.538462	0.692308	0.461538	0.538462	0.692308	0.615385	0.538462	0.538462		0.56993
