# Supplementary material for: Proteomics in Liver Transplantation: A Systematic Review
Source: Front Immunol. 2021 Jul 26;12:672829. doi: 10.3389/fimmu.2021.672829 (PMC8350337; doi:10.3389/fimmu.2021.672829)
Supplement: Supplementary file 3 [file Table_3.xlsx]

## Sheet: Table S3
Gene ID	Publication	Type of study	Model	Sample	Regulation
A1BG	Parvianien_2011	IRI	Human	Serum	Down-regulated
A1BG	Coskun_2018	IRI	Human	Liquid	NA
A1IR	Tai_Long_Pan_2011	Tolerance	Rat	Serum	Up-regulated
A1M	Tai_Long_Pan_2011	Tolerance	Rat	Serum	Down-regulated
A2M	Tai_Long_Pan_2011	Tolerance	Rat	Serum	Up-regulated
A2M	Parvianien_2011	IRI	Human	Serum	Up-regulated
AADAT	Tiriveedhi_2012	IRI	Rat	Liver	up-regulated
ABAT	Tiriveedhi_2012	IRI	Rat	Liver	up-regulated
ABHD14B	Tiriveedhi_2012	IRI	Rat	Liver	up-regulated
ACAA1B	Wei_2015	Rejection	Rat	Liver	Down-regulated
ACADM	Kornasiewicz_2012	Primary Graft	Human	Liver	Down-regulated
ACADS	Wu_2013	IRI	Human	Liver	Up-regulated
ACADVL	Vascotto_2006	IRI	Human	Liver	Up-regulated
ACLY	Svetlov_2008	IRI	Rat	Liver	down-regulated
ACLY	Tiriveedhi_2012	IRI	Rat	Liver	up-regulated
ACO1	Coskun_2018	IRI	Human	Liquid	NA
ACO2	Zhang_2007	Rejection	Rat	Liver	Down-regulated
ACOX1	Tiriveedhi_2012	IRI	Rat	Liver	up-regulated
ACSL1	Vascotto_2006	IRI	Human	Liver	Down-regulated
ACTB	Zhang_2007	Rejection	Rat	Liver	Up-regulated
ACTB	Toby_2017	Rejection	Human	PBMCs	Down-regulated
ACTG1	Tai_Long_Pan_2011	Tolerance	Rat	Serum	Down-regulated
ACTN1	Svetlov_2008	IRI	Rat	Liver	up-regulated
ACY1	Wu_2013	IRI	Human	Liver	Up-regulated
ACY1	Coskun_2018	IRI	Human	Liquid	NA
ACY1	Kornasiewicz_2012	Primary Graft	Human	Liver	Down-regulated
ADH1A	Vascotto_2006	IRI	Human	Liver	Up-regulated
ADH1A	Coskun_2018	IRI	Human	Liquid	NA
ADH1B	Coskun_2018	IRI	Human	Liquid	NA
ADH1C	Coskun_2018	IRI	Human	Liquid	NA
ADH4	Vascotto_2006	IRI	Human	Liver	Up-regulated
ADH4	Wu_2013	IRI	Human	Liver	Down-regulated
ADH4	Coskun_2018	IRI	Human	Liquid	NA
ADH5	Coskun_2018	IRI	Human	Liquid	NA
AGT	Parvianien_2011	IRI	Human	Serum	Up-regulated
AGT	Coskun_2018	IRI	Human	Liquid	NA
AGXT	Vascotto_2006	IRI	Human	Liver	Up-regulated
AGXT	Coskun_2018	IRI	Human	Liquid	NA
AGXT2	Wu_2013	IRI	Human	Liver	Down-regulated
AGXT2	Tiriveedhi_2012	IRI	Rat	Liver	up-regulated
AHCY	Coskun_2018	IRI	Human	Liquid	NA
AHCY	Tiriveedhi_2012	IRI	Rat	Liver	up-regulated
AHSG	Tai_Long_Pan_2004	Tolerance	Rat	Serum	Up-regulated
AHSG	Parvianien_2011	IRI	Human	Serum	Down-regulated
AHSG	Coskun_2018	IRI	Human	Liquid	NA
AK2	Tiriveedhi_2012	IRI	Rat	Liver	down-regulated
AK3L1	Tiriveedhi_2012	IRI	Rat	Liver	up-regulated
AK7	Massoud_2011	Rejection	Human	Serum	down-regulated
AKR1A1	Coskun_2018	IRI	Human	Liquid	NA
AKR1B10	Coskun_2018	IRI	Human	Liquid	NA
AKR1C1	Vascotto_2006	IRI	Human	Liver	Up-regulated
AKR1C1	Vascotto_2006	IRI	Human	Liver	Down-regulated
AKR1C2	Coskun_2018	IRI	Human	Liquid	NA
AKR1C3	Coskun_2018	IRI	Human	Liquid	NA
AKR1C4	Wu_2013	IRI	Human	Liver	Down-regulated
AKR1C4	Coskun_2018	IRI	Human	Liquid	NA
AKR1C9	Tiriveedhi_2012	IRI	Rat	Liver	up-regulated
AKR1D1	Tiriveedhi_2012	IRI	Rat	Liver	up-regulated
AKR7A2	Tiriveedhi_2012	IRI	Rat	Liver	up-regulated
AKR7A3	Coskun_2018	IRI	Human	Liquid	NA
ALB	Tai_Long_Pan_2004	Tolerance	Rat	Serum	Down-regulated
ALB	Vascotto_2006	IRI	Human	Liver	Up-regulated
ALB	Wu_2013	IRI	Human	Liver	Up-regulated
ALB	Knecht_2018	IRI	Rat	Liver	down-regulated
ALB	Tiriveedhi_2012	IRI	Rat	Liver	up-regulated
ALB	Cheng_2010	Rejection	Rat	Liver	Up-regulated
ALDH1A1	Coskun_2018	IRI	Human	Liquid	NA
ALDH1A7	Wei_2015	Rejection	Rat	Liver	Down-regulated
ALDH1L1	Vascotto_2006	IRI	Human	Liver	Down-regulated
ALDH1L1	Coskun_2018	IRI	Human	Liquid	NA
ALDH1L1	Tiriveedhi_2012	IRI	Rat	Liver	up-regulated
ALDH2	Wu_2013	IRI	Human	Liver	Up-regulated
ALDH2	Zhang_2007	Rejection	Rat	Liver	Down-regulated
ALDH2	Cheng_2010	Rejection	Rat	Liver	Down-regulated
ALDH6A1	Vascotto_2006	IRI	Human	Liver	Up-regulated
ALDH6A1	Zhang_2007	Rejection	Rat	Liver	Down-regulated
ALDH8A1	Coskun_2018	IRI	Human	Liquid	NA
ALDH8A1	Tiriveedhi_2012	IRI	Rat	Liver	up-regulated
ALDH9A1	Coskun_2018	IRI	Human	Liquid	NA
ALDOA	Coskun_2018	IRI	Human	Liquid	NA
ALDOB	Vascotto_2006	IRI	Human	Liver	Up-regulated
ALDOB	Coskun_2018	IRI	Human	Liquid	NA
ALDOB	Kornasiewicz_2012	Primary Graft	Human	Liver	Down-regulated
ALDOC	Coskun_2018	IRI	Human	Liquid	NA
AMBP	Coskun_2018	IRI	Human	Liquid	NA
AMBP	Levitsky_2011	CDK	Human	Plasma	Up-regulated
AMBP	Massoud_2011	Rejection	Human	Serum	Up-regulated
AMY1	Wei_2015	Rejection	Rat	Liver	Down-regulated
ANXA5	Coskun_2018	IRI	Human	Liquid	NA
ANXA5	Kornasiewicz_2012	Primary Graft	Human	Liver	Up-regulated
ANXA5	Wei_2015	Rejection	Rat	Liver	Down-regulated
AOX1	Coskun_2018	IRI	Human	Liquid	NA
APCS	Levitsky_2013	Tolerance	Human	Serum	Up-regulated
APCS	Coskun_2018	IRI	Human	Liquid	NA
APOA1	Tai_Long_Pan_2004	Tolerance	Rat	Serum	Down-regulated
APOA1	Vascotto_2006	IRI	Human	Liver	Up-regulated
APOA1	Wu_2013	IRI	Human	Liver	Down-regulated
APOA1	Parvianien_2011	IRI	Human	Serum	Down-regulated
APOA1	Massoud_2011	Rejection	Human	Serum	Up-regulated
APOA2	Parvianien_2011	IRI	Human	Serum	Down-regulated
APOA4	Tai_Long_Pan_2004	Tolerance	Rat	Serum	Down-regulated
APOA4	Parvianien_2011	IRI	Human	Serum	Down-regulated
APOA4	Coskun_2018	IRI	Human	Liquid	NA
APOB	Parvianien_2011	IRI	Human	Serum	Up-regulated
APOB	Massoud_2011	Rejection	Human	Serum	down-regulated
APOC1	Massoud_2011	Rejection	Human	Serum	down-regulated
APOC3	Tiriveedhi_2012	IRI	Rat	Liver	up-regulated
APOC3	Levitsky_2011	CDK	Human	Plasma	Up-regulated
APOD	Massoud_2011	Rejection	Human	Serum	down-regulated
APOE	Tai_Long_Pan_2004	Tolerance	Rat	Serum	Down-regulated
APOE	Tai_Long_Pan_2011	Tolerance	Rat	Serum	Down-regulated
APOE	Parvianien_2011	IRI	Human	Serum	Down-regulated
APOH	Parvianien_2011	IRI	Human	Serum	Up-regulated
APOH	Levitsky_2011	CDK	Human	Plasma	Up-regulated
APOH	Massoud_2011	Rejection	Human	Serum	down-regulated
ARG1	Svetlov_2008	IRI	Rat	Liver	down-regulated
ARG1	Coskun_2018	IRI	Human	Liquid	NA
ASL	Coskun_2018	IRI	Human	Liquid	NA
ASPDH	Cheng_2010	Rejection	Rat	Liver	Down-regulated
ASS1	Coskun_2018	IRI	Human	Liquid	NA
ASS1	Tiriveedhi_2012	IRI	Rat	Liver	up-regulated
ASS1	Cheng_2010	Rejection	Rat	Liver	Down-regulated
ATP5F1A	Cheng_2010	Rejection	Rat	Liver	Down-regulated
ATP5F1B	Cheng_2010	Rejection	Rat	Liver	Down-regulated
ATP5F1E	Toby_2017	Rejection	Human	PBMCs	Down-regulated
ATP5ME	Toby_2017	Rejection	Human	PBMCs	Down-regulated
AXL	Levitsky_2013	Tolerance	Human	Serum	Down-regulated
AZGP1	Coskun_2018	IRI	Human	Liquid	NA
AZGP1	Massoud_2011	Rejection	Human	Serum	Up-regulated
B2M	Coskun_2018	IRI	Human	Liquid	NA
B2M	Levitsky_2011	CDK	Human	Plasma	Up-regulated
BAAT	Tiriveedhi_2012	IRI	Rat	Liver	up-regulated
BCKDHA	Knecht_2018	IRI	Rat	Liver	down-regulated
BHMT	Wu_2013	IRI	Human	Liver	Down-regulated
BHMT	Coskun_2018	IRI	Human	Liquid	NA
BHMT	Wei_2015	Rejection	Rat	Liver	Down-regulated
BHMT2	Wei_2015	Rejection	Rat	Liver	Down-regulated
BID	Toby_2017	Rejection	Human	PBMCs	Down-regulated
BLVRB	Vascotto_2006	IRI	Human	Liver	Up-regulated
BLVRB	Coskun_2018	IRI	Human	Liquid	NA
BPHL	Tiriveedhi_2012	IRI	Rat	Liver	up-regulated
C11ORF54	Coskun_2018	IRI	Human	Liquid	NA
C1ORF174	Zhang_2019	IRI	Human	Serum	Up-regulated
C1QA	Massoud_2011	Rejection	Human	Serum	Up-regulated
C3	Tai_Long_Pan_2004	Tolerance	Rat	Serum	Up-regulated
C3	Levitsky_2013	Tolerance	Human	Serum	Up-regulated
C3	Parvianien_2011	IRI	Human	Serum	Up-regulated
C3	Massoud_2011	Rejection	Human	Serum	Up-regulated
C4A	Coskun_2018	IRI	Human	Liquid	NA
C4A	Massoud_2011	Rejection	Human	Serum	Up-regulated
C4B	Coskun_2018	IRI	Human	Liquid	NA
C4B	Massoud_2011	Rejection	Human	Serum	Up-regulated
C9	Coskun_2018	IRI	Human	Liquid	NA
CA1	Vascotto_2006	IRI	Human	Liver	Up-regulated
CA1	Wu_2013	IRI	Human	Liver	Down-regulated
CA1	Coskun_2018	IRI	Human	Liquid	NA
CA1	Huang_2019	IRI	Human	Liver	Up-regulated
CA2	Vascotto_2006	IRI	Human	Liver	Up-regulated
CA2	Coskun_2018	IRI	Human	Liquid	NA
CA3	Coskun_2018	IRI	Human	Liquid	NA
CA3	Tiriveedhi_2012	IRI	Rat	Liver	down-regulated
CA3	Wei_2015	Rejection	Rat	Liver	Down-regulated
CABP1	Tiriveedhi_2012	IRI	Rat	Liver	down-regulated
CACYBP	Tiriveedhi_2012	IRI	Rat	Liver	down-regulated
CALM1	Coskun_2018	IRI	Human	Liquid	NA
CALR	Tiriveedhi_2012	IRI	Rat	Liver	down-regulated
CANX	Toby_2017	Rejection	Human	PBMCs	Down-regulated
CAP1	Coskun_2018	IRI	Human	Liquid	NA
CAPG	Wei_2015	Rejection	Rat	Liver	Up-regulated
CAPZA1	Tiriveedhi_2012	IRI	Rat	Liver	up-regulated
CASP14	Kornasiewicz_2012	Primary Graft	Human	Liver	Up-regulated
CAT	Coskun_2018	IRI	Human	Liquid	NA
CAT	Zhang_2007	Rejection	Rat	Liver	Down-regulated
CAT	Cheng_2010	Rejection	Rat	Liver	Down-regulated
CBR1	Vascotto_2006	IRI	Human	Liver	Up-regulated
CCL17	Toby_2017	Rejection	Human	PBMCs	Down-regulated
CCL2	Wang_2018	Tolerance	Rat	Serum	Up-regulated
CCL20	Wang_2018	Tolerance	Rat	Serum	Down-regulated
CCL5	Toby_2017	Rejection	Human	PBMCs	Down-regulated
CCT8	Tiriveedhi_2012	IRI	Rat	Liver	down-regulated
CD274	Coskun_2018	IRI	Human	Liquid	NA
CD33	Massoud_2011	Rejection	Human	Serum	Up-regulated
CD40	Levitsky_2013	Tolerance	Human	Serum	Down-regulated
CD5	Levitsky_2013	Tolerance	Human	Serum	Down-regulated
CES1	Vascotto_2006	IRI	Human	Liver	Up-regulated
CES1	Coskun_2018	IRI	Human	Liquid	NA
CFB	Parvianien_2011	IRI	Human	Serum	Up-regulated
CFB	Coskun_2018	IRI	Human	Liquid	NA
CFH	Parvianien_2011	IRI	Human	Serum	Down-regulated
CFH	Coskun_2018	IRI	Human	Liquid	NA
CFHR1	Jiang_2018	Rejection	Human	Serum	Down-regulated
CFHR5	Jiang_2018	Rejection	Human	Serum	Down-regulated
CFL1	Coskun_2018	IRI	Human	Liquid	NA
CFL1	Zhang_2007	Rejection	Rat	Liver	Up-regulated
CFL1	Toby_2017	Rejection	Human	PBMCs	Down-regulated
CHGA	Levitsky_2011	CDK	Human	Plasma	Up-regulated
CKM	Coskun_2018	IRI	Human	Liquid	NA
CLTC	Zhang_2019	IRI	Human	Serum	Up-regulated
CLU	Wei_2015	Rejection	Rat	Liver	Up-regulated
CLU	Massoud_2011	Rejection	Human	Serum	Up-regulated
CMBL	Wu_2013	IRI	Human	Liver	Down-regulated
CMBL	Coskun_2018	IRI	Human	Liquid	NA
CMPK1	Coskun_2018	IRI	Human	Liquid	NA
CNDP2	Coskun_2018	IRI	Human	Liquid	NA
COL12A1	Zhang_2019	IRI	Human	Serum	Up-regulated
COL1A1	Wei_2015	Rejection	Rat	Liver	Down-regulated
COL1A2	Wei_2015	Rejection	Rat	Liver	Down-regulated
COMT	Knecht_2018	IRI	Rat	Liver	up-regulated
COX5B	Toby_2017	Rejection	Human	PBMCs	Down-regulated
COX6A1	Wei_2015	Rejection	Rat	Liver	Up-regulated
CP	Tai_Long_Pan_2011	Tolerance	Rat	Serum	Down-regulated
CP	Wang_2018	Tolerance	Rat	Serum	Up-regulated
CP	Parvianien_2011	IRI	Human	Serum	Down-regulated
CP	Coskun_2018	IRI	Human	Liquid	NA
CPNE4	Zhang_2007	Rejection	Rat	Liver	Down-regulated
CPS1	Svetlov_2008	IRI	Rat	Liver	down-regulated
CPS1	Tiriveedhi_2012	IRI	Rat	Liver	down-regulated
CRP	Tai_Long_Pan_2004	Tolerance	Rat	Serum	Up-regulated
CRP	Coskun_2018	IRI	Human	Liquid	NA
CRP	Tiriveedhi_2012	IRI	Rat	Liver	down-regulated
CRYL1	Wu_2013	IRI	Human	Liver	Up-regulated
CRYZ	Coskun_2018	IRI	Human	Liquid	NA
CS	Tiriveedhi_2012	IRI	Rat	Liver	up-regulated
CSAD	Wei_2015	Rejection	Rat	Liver	Down-regulated
CSRP1	Coskun_2018	IRI	Human	Liquid	NA
CST3	Levitsky_2011	CDK	Human	Plasma	Up-regulated
CSTB	Toby_2017	Rejection	Human	PBMCs	Down-regulated
CTH	Coskun_2018	IRI	Human	Liquid	NA
CTH	Tiriveedhi_2012	IRI	Rat	Liver	up-regulated
CTNNA1	Svetlov_2008	IRI	Rat	Liver	up-regulated
CYB5A	Vascotto_2006	IRI	Human	Liver	Up-regulated
CYB5A	Wu_2013	IRI	Human	Liver	Up-regulated
CYB5A	Tiriveedhi_2012	IRI	Rat	Liver	down-regulated
CYP2C11	Wei_2015	Rejection	Rat	Liver	Down-regulated
CYP2C19	Tiriveedhi_2012	IRI	Rat	Liver	up-regulated
DAK	Tiriveedhi_2012	IRI	Rat	Liver	up-regulated
DBI	Coskun_2018	IRI	Human	Liquid	NA
DCXR	Coskun_2018	IRI	Human	Liquid	NA
DDT	Coskun_2018	IRI	Human	Liquid	NA
DDT	Tiriveedhi_2012	IRI	Rat	Liver	up-regulated
DGAT2	Zhang_2007	Rejection	Rat	Liver	Up-regulated
DHCR7	Wei_2015	Rejection	Rat	Liver	Down-regulated
DHP	Tiriveedhi_2012	IRI	Rat	Liver	down-regulated
DMTF1	Zhang_2007	Rejection	Rat	Liver	Up-regulated
DPYS	Coskun_2018	IRI	Human	Liquid	NA
DPYSL2	Coskun_2018	IRI	Human	Liquid	NA
ECH1	Tiriveedhi_2012	IRI	Rat	Liver	down-regulated
ECHDC3	Kornasiewicz_2012	Primary Graft	Human	Liver	Up-regulated
ECI1	Vascotto_2006	IRI	Human	Liver	Up-regulated
ECI1	Kornasiewicz_2012	Primary Graft	Human	Liver	Up-regulated
EEF1A1	Coskun_2018	IRI	Human	Liquid	NA
EEF1A1	Tiriveedhi_2012	IRI	Rat	Liver	up-regulated
EEF2	Coskun_2018	IRI	Human	Liquid	NA
EFTB	Tiriveedhi_2012	IRI	Rat	Liver	down-regulated
EIF5A	Coskun_2018	IRI	Human	Liquid	NA
EIF5A	Jiang_2018	Rejection	Human	Serum	Down-regulated
ELAC2	Wei_2015	Rejection	Rat	Liver	Up-regulated
ENDOGL1	Zhang_2019	IRI	Human	Serum	Up-regulated
ENO1	Svetlov_2008	IRI	Rat	Liver	down-regulated
ENO1	Coskun_2018	IRI	Human	Liquid	NA
ENO2	Coskun_2018	IRI	Human	Liquid	NA
ENO2	Wei_2015	Rejection	Rat	Liver	Up-regulated
ENO3	Coskun_2018	IRI	Human	Liquid	NA
EPHX2	Coskun_2018	IRI	Human	Liquid	NA
ES1	Vascotto_2006	IRI	Human	Liver	Up-regulated
ESD	Coskun_2018	IRI	Human	Liquid	NA
ETFB	Vascotto_2006	IRI	Human	Liver	Up-regulated
ETFDH	Kornasiewicz_2012	Primary Graft	Human	Liver	Up-regulated
F2	Parvianien_2011	IRI	Human	Serum	Up-regulated
F2	Coskun_2018	IRI	Human	Liquid	NA
F7	Levitsky_2013	Tolerance	Human	Serum	Up-regulated
F7	Levitsky_2011	CDK	Human	Plasma	Up-regulated
FABP	Levitsky_2011	CDK	Human	Plasma	Up-regulated
FABP1	Coskun_2018	IRI	Human	Liquid	NA
FABP4	Coskun_2018	IRI	Human	Liquid	NA
FABP4	Wei_2015	Rejection	Rat	Liver	Up-regulated
FAH	Coskun_2018	IRI	Human	Liquid	NA
FASN	Coskun_2018	IRI	Human	Liquid	NA
FBP1	Coskun_2018	IRI	Human	Liquid	NA
FBP1	Tiriveedhi_2012	IRI	Rat	Liver	up-regulated
FCN1	Jiang_2018	Rejection	Human	Serum	Down-regulated
FDFT1	Svetlov_2008	IRI	Rat	Liver	up-regulated
FGA	Parvianien_2011	IRI	Human	Serum	Down-regulated
FGA	Coskun_2018	IRI	Human	Liquid	NA
FGA	Massoud_2011	Rejection	Human	Serum	Up-regulated
FGB	Parvianien_2011	IRI	Human	Serum	Down-regulated
FGB	Coskun_2018	IRI	Human	Liquid	NA
FGG	Parvianien_2011	IRI	Human	Serum	Down-regulated
FGG	Coskun_2018	IRI	Human	Liquid	NA
FH	Coskun_2018	IRI	Human	Liquid	NA
FKBP10	Massoud_2011	Rejection	Human	Serum	Up-regulated
FKBP10	Massoud_2011	Rejection	Human	Serum	Up-regulated
FKBP1A	Toby_2017	Rejection	Human	PBMCs	Down-regulated
FLNA	Toby_2017	Rejection	Human	PBMCs	Down-regulated
FTCD	Coskun_2018	IRI	Human	Liquid	NA
FTH1	Coskun_2018	IRI	Human	Liquid	NA
FTL	Coskun_2018	IRI	Human	Liquid	NA
FUM1	Tiriveedhi_2012	IRI	Rat	Liver	up-regulated
GAPDH	Vascotto_2006	IRI	Human	Liver	Up-regulated
GAPDH	Coskun_2018	IRI	Human	Liquid	NA
GAPDH	Tiriveedhi_2012	IRI	Rat	Liver	up-regulated
GAPDH	Toby_2017	Rejection	Human	PBMCs	Down-regulated
GC	Tai_Long_Pan_2004	Tolerance	Rat	Serum	Down-regulated
GC	Tai_Long_Pan_2011	Tolerance	Rat	Serum	Up-regulated
GC	Parvianien_2011	IRI	Human	Serum	Down-regulated
GC	Coskun_2018	IRI	Human	Liquid	NA
GC	Zhang_2019	IRI	Human	Serum	Up-regulated
GCD	Tiriveedhi_2012	IRI	Rat	Liver	up-regulated
GDI2	Coskun_2018	IRI	Human	Liquid	NA
GLO1	Coskun_2018	IRI	Human	Liquid	NA
GLUD1	Tiriveedhi_2012	IRI	Rat	Liver	down-regulated
GMPS	Wei_2015	Rejection	Rat	Liver	Up-regulated
GNB2	Wu_2013	IRI	Human	Liver	Down-regulated
GNMT	Coskun_2018	IRI	Human	Liquid	NA
GOLIM	Wei_2015	Rejection	Rat	Liver	Up-regulated
GOT1	Coskun_2018	IRI	Human	Liquid	NA
GPADH	Massoud_2011	Rejection	Human	Serum	Up-regulated
GPD1	Coskun_2018	IRI	Human	Liquid	NA
GPD1	Tiriveedhi_2012	IRI	Rat	Liver	up-regulated
GPI	Coskun_2018	IRI	Human	Liquid	NA
GPX3	Jiang_2018	Rejection	Human	Serum	Up-regulated
GRHPR	Coskun_2018	IRI	Human	Liquid	NA
GRP58	Svetlov_2008	IRI	Rat	Liver	NA
GSS	Tiriveedhi_2012	IRI	Rat	Liver	up-regulated
GSTA1	Levitsky_2013	Tolerance	Human	Serum	Up-regulated
GSTA1	Vascotto_2006	IRI	Human	Liver	Up-regulated
GSTA1	Coskun_2018	IRI	Human	Liquid	NA
GSTA1	Wei_2015	Rejection	Rat	Liver	Down-regulated
GSTA2	Vascotto_2006	IRI	Human	Liver	Up-regulated
GSTM1	Coskun_2018	IRI	Human	Liquid	NA
GSTM2	Zhang_2007	Rejection	Rat	Liver	Down-regulated
GSTO1	Coskun_2018	IRI	Human	Liquid	NA
GSTPA	Coskun_2018	IRI	Human	Liquid	NA
GSTZ1	Coskun_2018	IRI	Human	Liquid	NA
GTF2A1	Wei_2015	Rejection	Rat	Liver	Up-regulated
H2BC1	Wei_2015	Rejection	Rat	Liver	Down-regulated
H2BC15	Toby_2017	Rejection	Human	PBMCs	Down-regulated
H2BC18	Toby_2017	Rejection	Human	PBMCs	Down-regulated
H2BU1	Toby_2017	Rejection	Human	PBMCs	Down-regulated
H3-3A	Toby_2017	Rejection	Human	PBMCs	Down-regulated
H33B	Wei_2015	Rejection	Rat	Liver	Down-regulated
H3-5	Toby_2017	Rejection	Human	PBMCs	Up-regulated
H4C1	Zhang_2019	IRI	Human	Serum	Up-regulated
H4C1	Toby_2017	Rejection	Human	PBMCs	Up-regulated
H6PD	Vascotto_2006	IRI	Human	Liver	Up-regulated
HAAO	Coskun_2018	IRI	Human	Liquid	NA
HAAO	Tiriveedhi_2012	IRI	Rat	Liver	up-regulated
HAGH	Tiriveedhi_2012	IRI	Rat	Liver	down-regulated
HBA1	Coskun_2018	IRI	Human	Liquid	NA
HBA1	Huang_2019	IRI	Human	Liver	Up-regulated
HBB	Coskun_2018	IRI	Human	Liquid	NA
HBB	Zhang_2019	IRI	Human	Serum	Up-regulated
HBB	Huang_2019	IRI	Human	Liver	Up-regulated
HBD	Coskun_2018	IRI	Human	Liquid	NA
HBG1	Coskun_2018	IRI	Human	Liquid	NA
HBG2	Huang_2019	IRI	Human	Liver	Up-regulated
HDGF	Wei_2015	Rejection	Rat	Liver	Up-regulated
HEBP1	Tiriveedhi_2012	IRI	Rat	Liver	up-regulated
HGD	Coskun_2018	IRI	Human	Liquid	NA
HGD	Tiriveedhi_2012	IRI	Rat	Liver	up-regulated
HIBADH	Cheng_2010	Rejection	Rat	Liver	Down-regulated
HMGB1	Toby_2017	Rejection	Human	PBMCs	Down-regulated
HMGCL	Kornasiewicz_2012	Primary Graft	Human	Liver	Up-regulated
HMGCS2	Tiriveedhi_2012	IRI	Rat	Liver	up-regulated
HNRNPK	Knecht_2018	IRI	Rat	Liver	up-regulated
HP	Tai_Long_Pan_2004	Tolerance	Rat	Serum	Up-regulated
HP	Tai_Long_Pan_2011	Tolerance	Rat	Serum	Down-regulated
HP	Levitsky_2013	Tolerance	Human	Serum	Up-regulated
HP	Wang_2018	Tolerance	Rat	Serum	Up-regulated
HP	Cheng_2010	Rejection	Rat	Liver	Up-regulated
HPD	Vascotto_2006	IRI	Human	Liver	Down-regulated
HPD	Coskun_2018	IRI	Human	Liquid	NA
HPD1	Tiriveedhi_2012	IRI	Rat	Liver	up-regulated
HPX	Tai_Long_Pan_2011	Tolerance	Rat	Serum	Up-regulated
HPX	Parvianien_2011	IRI	Human	Serum	Down-regulated
HPX	Coskun_2018	IRI	Human	Liquid	NA
HPX	Cheng_2010	Rejection	Rat	Liver	Up-regulated
HRG	Parvianien_2011	IRI	Human	Serum	Down-regulated
HRSP12	Tiriveedhi_2012	IRI	Rat	Liver	down-regulated
HSBP1	Wei_2015	Rejection	Rat	Liver	Up-regulated
HSD17B10	Vascotto_2006	IRI	Human	Liver	Up-regulated
HSD17B2	Wei_2015	Rejection	Rat	Liver	Down-regulated
HSDL2	Wei_2015	Rejection	Rat	Liver	Up-regulated
HSP60	Tiriveedhi_2012	IRI	Rat	Liver	down-regulated
HSP60	Massoud_2011	Rejection	Human	Serum	Up-regulated
HSP70	Massoud_2011	Rejection	Human	Serum	Up-regulated
HSP90AA1	Coskun_2018	IRI	Human	Liquid	NA
HSP90AB1	Coskun_2018	IRI	Human	Liquid	NA
HSP90B1	Wu_2013	IRI	Human	Liver	Up-regulated
HSP90B1	Tiriveedhi_2012	IRI	Rat	Liver	down-regulated
HSPA1A	Coskun_2018	IRI	Human	Liquid	NA
HSPA5	Wu_2013	IRI	Human	Liver	Up-regulated
HSPA8	Vascotto_2006	IRI	Human	Liver	Up-regulated
HSPA8	Coskun_2018	IRI	Human	Liquid	NA
HSPA9	Toby_2017	Rejection	Human	PBMCs	Down-regulated
HSPE1	Toby_2017	Rejection	Human	PBMCs	Down-regulated
HYOU1	Tiriveedhi_2012	IRI	Rat	Liver	down-regulated
IDH1	Coskun_2018	IRI	Human	Liquid	NA
IDH1	Tiriveedhi_2012	IRI	Rat	Liver	down-regulated
IDH2	Tiriveedhi_2012	IRI	Rat	Liver	up-regulated
IFI35	Tiriveedhi_2012	IRI	Rat	Liver	up-regulated
IGFBP	Massoud_2011	Rejection	Human	Serum	down-regulated
IGFBP1	Jiang_2018	Rejection	Human	Serum	Down-regulated
IGG2A	Wei_2015	Rejection	Rat	Liver	Up-regulated
IGH-6	Tai_Long_Pan_2011	Tolerance	Rat	Serum	Up-regulated
IGHA	Tai_Long_Pan_2011	Tolerance	Rat	Serum	Up-regulated
IGHM	Parvianien_2011	IRI	Human	Serum	Up-regulated
IGKC	Parvianien_2011	IRI	Human	Serum	Down-regulated
IL13	Levitsky_2013	Tolerance	Human	Serum	Down-regulated
IL16	Levitsky_2011	CDK	Human	Plasma	Up-regulated
IL18	Levitsky_2013	Tolerance	Human	Serum	Down-regulated
IL3	Levitsky_2013	Tolerance	Human	Serum	Down-regulated
IL7	Levitsky_2013	Tolerance	Human	Serum	Down-regulated
IRGM	Wei_2015	Rejection	Rat	Liver	Up-regulated
ITGB4	Zhang_2019	IRI	Human	Serum	Up-regulated
ITIH4	Parvianien_2011	IRI	Human	Serum	Up-regulated
ITIH4	Coskun_2018	IRI	Human	Liquid	NA
ITM2B	Jiang_2018	Rejection	Human	Serum	Up-regulated
JUNB	Huang_2019	IRI	Human	Liver	Up-regulated
KHK	Vascotto_2006	IRI	Human	Liver	Up-regulated
KHK	Tiriveedhi_2012	IRI	Rat	Liver	up-regulated
KHK	Cheng_2010	Rejection	Rat	Liver	Down-regulated
KLC1	Wei_2015	Rejection	Rat	Liver	Down-regulated
KNG1	Parvianien_2011	IRI	Human	Serum	Down-regulated
KNG1	Coskun_2018	IRI	Human	Liquid	NA
KRT1	Coskun_2018	IRI	Human	Liquid	NA
KRT10	Coskun_2018	IRI	Human	Liquid	NA
KRT14	Coskun_2018	IRI	Human	Liquid	NA
KRT19	Wei_2015	Rejection	Rat	Liver	Down-regulated
KRT2	Coskun_2018	IRI	Human	Liquid	NA
KRT7	Wei_2015	Rejection	Rat	Liver	Down-regulated
KRT71	Zhang_2019	IRI	Human	Serum	Up-regulated
KRT8	Knecht_2018	IRI	Rat	Liver	up-regulated
KRT9	Coskun_2018	IRI	Human	Liquid	NA
LACRT	Tiriveedhi_2012	IRI	Rat	Liver	up-regulated
LAP3	Coskun_2018	IRI	Human	Liquid	NA
LDHA	Wu_2013	IRI	Human	Liver	Down-regulated
LDHA	Coskun_2018	IRI	Human	Liquid	NA
LDHB	Coskun_2018	IRI	Human	Liquid	NA
LGALS1	Coskun_2018	IRI	Human	Liquid	NA
LHPP	Knecht_2018	IRI	Rat	Liver	up-regulated
LPA	Jiang_2018	Rejection	Human	Serum	Down-regulated
LRG1	Coskun_2018	IRI	Human	Liquid	NA
LRG1	Massoud_2011	Rejection	Human	Serum	Up-regulated
LUM	Coskun_2018	IRI	Human	Liquid	NA
MAGIX	Coskun_2018	IRI	Human	Liquid	NA
MAP1	Tai_Long_Pan_2004	Tolerance	Rat	Serum	Up-regulated
MAP1	Tai_Long_Pan_2011	Tolerance	Rat	Serum	Up-regulated
MAP1	Wang_2018	Tolerance	Rat	Serum	Down-regulated
MAP2K5	Svetlov_2008	IRI	Rat	Liver	down-regulated
MAT1A	Wu_2013	IRI	Human	Liver	Up-regulated
MDH1	Coskun_2018	IRI	Human	Liquid	NA
MMP3	Levitsky_2013	Tolerance	Human	Serum	Up-regulated
MMP9	Huang_2019	IRI	Human	Liver	Up-regulated
MPST	Coskun_2018	IRI	Human	Liquid	NA
MRE11	Wei_2015	Rejection	Rat	Liver	Up-regulated
MSN	Coskun_2018	IRI	Human	Liquid	NA
MTHFD1	Vascotto_2006	IRI	Human	Liver	Up-regulated
MTHFD1	Coskun_2018	IRI	Human	Liquid	NA
MTHFD1	Kornasiewicz_2012	Primary Graft	Human	Liver	Up-regulated
MUC16	Levitsky_2013	Tolerance	Human	Serum	Up-regulated
NAMPT	Coskun_2018	IRI	Human	Liquid	NA
NASP	Coskun_2018	IRI	Human	Liquid	NA
NDRG2	Knecht_2018	IRI	Rat	Liver	NA
NDUFA10	Cheng_2010	Rejection	Rat	Liver	Down-regulated
NEDD8	Toby_2017	Rejection	Human	PBMCs	Down-regulated
NEM1-NEM2	Tiriveedhi_2012	IRI	Rat	Liver	down-regulated
NFATC1	Massoud_2011	Rejection	Human	Serum	Up-regulated
NFATC2	Massoud_2011	Rejection	Human	Serum	Up-regulated
NGF	Wang_2018	Tolerance	Rat	Serum	Up-regulated
NINJ1	Svetlov_2008	IRI	Rat	Liver	down-regulated
NIT2	Coskun_2018	IRI	Human	Liquid	NA
NME1	Coskun_2018	IRI	Human	Liquid	NA
NNMT	Coskun_2018	IRI	Human	Liquid	NA
NOS1	Svetlov_2008	IRI	Rat	Liver	up-regulated
OCT	Vascotto_2006	IRI	Human	Liver	Up-regulated
OLA1	Tiriveedhi_2012	IRI	Rat	Liver	up-regulated
ORM1	Parvianien_2011	IRI	Human	Serum	Up-regulated
OTC	Tiriveedhi_2012	IRI	Rat	Liver	up-regulated
OTC	Kornasiewicz_2012	Primary Graft	Human	Liver	Down-regulated
PAB1	Kornasiewicz_2012	Primary Graft	Human	Liver	Up-regulated
PADI4	Zhang_2019	IRI	Human	Serum	Up-regulated
PADI4	Huang_2019	IRI	Human	Liver	Up-regulated
PAFAH1B2	Tiriveedhi_2012	IRI	Rat	Liver	up-regulated
PAIP2	Wei_2015	Rejection	Rat	Liver	Down-regulated
PARK7	Coskun_2018	IRI	Human	Liquid	NA
PBLD	Coskun_2018	IRI	Human	Liquid	NA
PBLD	Cheng_2010	Rejection	Rat	Liver	Down-regulated
PCCB	Tiriveedhi_2012	IRI	Rat	Liver	down-regulated
PCDH1	Coskun_2018	IRI	Human	Liquid	NA
PDHB	Vascotto_2006	IRI	Human	Liver	Up-regulated
PDHB	Tiriveedhi_2012	IRI	Rat	Liver	up-regulated
PDHX	Tiriveedhi_2012	IRI	Rat	Liver	up-regulated
PDIA3	Knecht_2018	IRI	Rat	Liver	up-regulated
PDIA3	Tiriveedhi_2012	IRI	Rat	Liver	down-regulated
PDIA3	Cheng_2010	Rejection	Rat	Liver	Down-regulated
PDXK	Wei_2015	Rejection	Rat	Liver	Up-regulated
PEBP1	Coskun_2018	IRI	Human	Liquid	NA
PEBP1	Tiriveedhi_2012	IRI	Rat	Liver	up-regulated
PF4	Toby_2017	Rejection	Human	PBMCs	Down-regulated
PFN1	Coskun_2018	IRI	Human	Liquid	NA
PFN1	Toby_2017	Rejection	Human	PBMCs	Up-regulated
PGAM1	Wu_2013	IRI	Human	Liver	Up-regulated
PGAM1	Coskun_2018	IRI	Human	Liquid	NA
PGD	Coskun_2018	IRI	Human	Liquid	NA
PGD	Toby_2017	Rejection	Human	PBMCs	Down-regulated
PGK1	Coskun_2018	IRI	Human	Liquid	NA
PGM1	Vascotto_2006	IRI	Human	Liver	Down-regulated
PGM1	Coskun_2018	IRI	Human	Liquid	NA
PGM1	Toby_2017	Rejection	Human	PBMCs	Down-regulated
PGRMC1	Wei_2015	Rejection	Rat	Liver	Down-regulated
PHB	Kornasiewicz_2012	Primary Graft	Human	Liver	Up-regulated
PHGDH	Vascotto_2006	IRI	Human	Liver	Down-regulated
PIGR	Tai_Long_Pan_2011	Tolerance	Rat	Serum	Down-regulated
PIGR	Jiang_2018	Rejection	Human	Serum	Up-regulated
PKLR	Knecht_2018	IRI	Rat	Liver	down-regulated
PKLR	Coskun_2018	IRI	Human	Liquid	NA
PKM	Coskun_2018	IRI	Human	Liquid	NA
PLIN2	Huang_2019	IRI	Human	Liver	Up-regulated
PLS3	Coskun_2018	IRI	Human	Liquid	NA
PNP	Zhang_2007	Rejection	Rat	Liver	Up-regulated
PON1	Parvianien_2011	IRI	Human	Serum	Up-regulated
PPA1	Coskun_2018	IRI	Human	Liquid	NA
PPBP	Toby_2017	Rejection	Human	PBMCs	Down-regulated
PPIA	Vascotto_2006	IRI	Human	Liver	Up-regulated
PPIA	Coskun_2018	IRI	Human	Liquid	NA
PRDX1	Coskun_2018	IRI	Human	Liquid	NA
PRDX1	Tiriveedhi_2012	IRI	Rat	Liver	down-regulated
PRDX2	Wu_2013	IRI	Human	Liver	Up-regulated
PRDX2	Coskun_2018	IRI	Human	Liquid	NA
PRDX3	Wu_2013	IRI	Human	Liver	Down-regulated
PRDX3	Knecht_2018	IRI	Rat	Liver	down-regulated
PRDX4	Zhang_2007	Rejection	Rat	Liver	Down-regulated
PRDX5	Vascotto_2006	IRI	Human	Liver	Up-regulated
PRDX5	Coskun_2018	IRI	Human	Liquid	NA
PRDX6	Wu_2013	IRI	Human	Liver	Up-regulated
PRDX6	Coskun_2018	IRI	Human	Liquid	NA
PRDX6	Tiriveedhi_2012	IRI	Rat	Liver	up-regulated
PRKAR1A	Tiriveedhi_2012	IRI	Rat	Liver	down-regulated
PSAT1	Coskun_2018	IRI	Human	Liquid	NA
PSMA3	Kornasiewicz_2012	Primary Graft	Human	Liver	Up-regulated
PSMA6	Kornasiewicz_2012	Primary Graft	Human	Liver	Up-regulated
PSMD4	Tiriveedhi_2012	IRI	Rat	Liver	down-regulated
PSME1	Tiriveedhi_2012	IRI	Rat	Liver	down-regulated
PTGR1	Coskun_2018	IRI	Human	Liquid	NA
PTMS	Toby_2017	Rejection	Human	PBMCs	Up-regulated
PYGL	Svetlov_2008	IRI	Rat	Liver	down-regulated
PYGL	Coskun_2018	IRI	Human	Liquid	NA
QDPR	Coskun_2018	IRI	Human	Liquid	NA
QDPR	Tiriveedhi_2012	IRI	Rat	Liver	down-regulated
QPRT	Coskun_2018	IRI	Human	Liquid	NA
RAB1A	Kornasiewicz_2012	Primary Graft	Human	Liver	Up-regulated
RAB3GAP1	Wei_2015	Rejection	Rat	Liver	Up-regulated
RAC2	Zhang_2019	IRI	Human	Serum	Up-regulated
RARRES2	Jiang_2018	Rejection	Human	Serum	Down-regulated
RBP	Massoud_2011	Rejection	Human	Serum	Up-regulated
RBP1	Coskun_2018	IRI	Human	Liquid	NA
RBP4	Massoud_2011	Rejection	Human	Serum	Up-regulated
RGN	Knecht_2018	IRI	Rat	Liver	up-regulated
RGN	Zhang_2007	Rejection	Rat	Liver	Down-regulated
RGN	Cheng_2010	Rejection	Rat	Liver	Down-regulated
RIDA	Coskun_2018	IRI	Human	Liquid	NA
RO60	Massoud_2011	Rejection	Human	Serum	down-regulated
RPL15	Massoud_2011	Rejection	Human	Serum	down-regulated
RPL21	Wei_2015	Rejection	Rat	Liver	Down-regulated
RPL28	Wei_2015	Rejection	Rat	Liver	Up-regulated
RPL39	Wei_2015	Rejection	Rat	Liver	Down-regulated
RPLP0	Tiriveedhi_2012	IRI	Rat	Liver	up-regulated
RPN2	Tiriveedhi_2012	IRI	Rat	Liver	down-regulated
RPS21	Toby_2017	Rejection	Human	PBMCs	Down-regulated
RPSA	Wu_2013	IRI	Human	Liver	Up-regulated
RPSA	Tiriveedhi_2012	IRI	Rat	Liver	down-regulated
RRAGA	Zhang_2019	IRI	Human	Serum	Up-regulated
RRBP1	Kornasiewicz_2012	Primary Graft	Human	Liver	Up-regulated
RT1DB1	Wei_2015	Rejection	Rat	Liver	Up-regulated
RTN4	Toby_2017	Rejection	Human	PBMCs	Down-regulated
S100A11	Wei_2015	Rejection	Rat	Liver	Down-regulated
S100A8	Vascotto_2006	IRI	Human	Liver	Up-regulated
S100A8	Coskun_2018	IRI	Human	Liquid	NA
S100A9	Coskun_2018	IRI	Human	Liquid	NA
S100P	Zhang_2019	IRI	Human	Serum	Up-regulated
SAA1	Coskun_2018	IRI	Human	Liquid	NA
SAA1	Massoud_2011	Rejection	Human	Serum	Up-regulated
SARDH	Tiriveedhi_2012	IRI	Rat	Liver	up-regulated
SCLY	Tiriveedhi_2012	IRI	Rat	Liver	up-regulated
SDC1	Coskun_2018	IRI	Human	Liquid	NA
SELENBP1	Wu_2013	IRI	Human	Liver	Up-regulated
SELENBP1	Coskun_2018	IRI	Human	Liquid	NA
SERPINA1	Tai_Long_Pan_2011	Tolerance	Rat	Serum	Down-regulated
SERPINA1	Massoud_2011	Rejection	Human	Serum	down-regulated
SERPINA3	Parvianien_2011	IRI	Human	Serum	Up-regulated
SERPINA3	Coskun_2018	IRI	Human	Liquid	NA
SERPINA3N	Tai_Long_Pan_2011	Tolerance	Rat	Serum	Up-regulated
SERPINC1	Parvianien_2011	IRI	Human	Serum	Down-regulated
SERPINC1	Coskun_2018	IRI	Human	Liquid	NA
SERPING1	Parvianien_2011	IRI	Human	Serum	Down-regulated
SERPING1	Massoud_2011	Rejection	Human	Serum	down-regulated
SFN	Wu_2013	IRI	Human	Liver	Up-regulated
SH3BGRL	Toby_2017	Rejection	Human	PBMCs	Down-regulated
SHBG	Levitsky_2013	Tolerance	Human	Serum	Down-regulated
SHMT1	Coskun_2018	IRI	Human	Liquid	NA
SIGLEC17P	Massoud_2011	Rejection	Human	Serum	Up-regulated
SLC2A1	Huang_2019	IRI	Human	Liver	Up-regulated
SLC4A1	Huang_2019	IRI	Human	Liver	Up-regulated
SLC4A1	Wei_2015	Rejection	Rat	Liver	Up-regulated
SNCG	Wei_2015	Rejection	Rat	Liver	Down-regulated
SOD1	Coskun_2018	IRI	Human	Liquid	NA
SOD1	Toby_2017	Rejection	Human	PBMCs	Down-regulated
SOD2	Zhang_2007	Rejection	Rat	Liver	Up-regulated
SORD	Coskun_2018	IRI	Human	Liquid	NA
SPP1	Zhang_2019	IRI	Human	Serum	Up-regulated
STE	Knecht_2018	IRI	Rat	Liver	up-regulated
STE	Svetlov_2008	IRI	Rat	Liver	down-regulated
STE	Wei_2015	Rejection	Rat	Liver	Down-regulated
STE2	Wei_2015	Rejection	Rat	Liver	Down-regulated
SULT1A1	Coskun_2018	IRI	Human	Liquid	NA
SULT1A1	Tiriveedhi_2012	IRI	Rat	Liver	up-regulated
SULT1C1	Cheng_2010	Rejection	Rat	Liver	Down-regulated
SULT2A1	Coskun_2018	IRI	Human	Liquid	NA
SUMO2	Toby_2017	Rejection	Human	PBMCs	Down-regulated
SUOX	Zhang_2007	Rejection	Rat	Liver	Down-regulated
SUOX	Cheng_2010	Rejection	Rat	Liver	Down-regulated
SZRD1	Toby_2017	Rejection	Human	PBMCs	Down-regulated
TAGLN	Coskun_2018	IRI	Human	Liquid	NA
TAGLN2	Coskun_2018	IRI	Human	Liquid	NA
TALDO1	Coskun_2018	IRI	Human	Liquid	NA
TALDO1	Tiriveedhi_2012	IRI	Rat	Liver	up-regulated
TAPBP	Kornasiewicz_2012	Primary Graft	Human	Liver	Down-regulated
TF	Cheng_2010	Rejection	Rat	Liver	Up-regulated
TFF3	Levitsky_2013	Tolerance	Human	Serum	Down-regulated
TFF3	Levitsky_2011	CDK	Human	Plasma	Up-regulated
TIMP1	Wang_2018	Tolerance	Rat	Serum	Up-regulated
TKFC	Knecht_2018	IRI	Rat	Liver	up-regulated
TKFC	Coskun_2018	IRI	Human	Liquid	NA
TKT	Coskun_2018	IRI	Human	Liquid	NA
TKT	Tiriveedhi_2012	IRI	Rat	Liver	up-regulated
TMEM14C	Wei_2015	Rejection	Rat	Liver	Down-regulated
TMSB10	Toby_2017	Rejection	Human	PBMCs	Up-regulated
TMSB4X	Toby_2017	Rejection	Human	PBMCs	Up-regulated
TNFRSF10C	Levitsky_2013	Tolerance	Human	Serum	Down-regulated
TNFRSF5	Levitsky_2011	CDK	Human	Plasma	Up-regulated
TOMM22	Wei_2015	Rejection	Rat	Liver	Up-regulated
TPD52L2	Wei_2015	Rejection	Rat	Liver	Up-regulated
TPI1	Coskun_2018	IRI	Human	Liquid	NA
TPI1	Toby_2017	Rejection	Human	PBMCs	Down-regulated
TPM2	Wu_2013	IRI	Human	Liver	Up-regulated
TPM3	Coskun_2018	IRI	Human	Liquid	NA
TPT1	Tiriveedhi_2012	IRI	Rat	Liver	up-regulated
TST	Tiriveedhi_2012	IRI	Rat	Liver	up-regulated
TTGN1	Wei_2015	Rejection	Rat	Liver	Up-regulated
TTR	Parvianien_2011	IRI	Human	Serum	Up-regulated
TUBB	Toby_2017	Rejection	Human	PBMCs	Down-regulated
TUFM	Tiriveedhi_2012	IRI	Rat	Liver	up-regulated
TXN	Coskun_2018	IRI	Human	Liquid	NA
TXNRD1	Wei_2015	Rejection	Rat	Liver	Down-regulated
TYMP	Coskun_2018	IRI	Human	Liquid	NA
UBA1	Coskun_2018	IRI	Human	Liquid	NA
UBC	Coskun_2018	IRI	Human	Liquid	NA
UBE2D	Massoud_2011	Rejection	Human	Serum	Up-regulated
UGDH	Coskun_2018	IRI	Human	Liquid	NA
UGGT1	Wei_2015	Rejection	Rat	Liver	Up-regulated
UGP2	Massoud_2011	Rejection	Human	Serum	Up-regulated
UPB1	Coskun_2018	IRI	Human	Liquid	NA
UQCRC2	Tiriveedhi_2012	IRI	Rat	Liver	up-regulated
V14	Zhang_2019	IRI	Human	Serum	Up-regulated
VCAM1	Levitsky_2013	Tolerance	Human	Serum	Down-regulated
VCL	Coskun_2018	IRI	Human	Liquid	NA
VH434	Zhang_2019	IRI	Human	Serum	Up-regulated
VIM	Coskun_2018	IRI	Human	Liquid	NA
VTN	Coskun_2018	IRI	Human	Liquid	NA
YWHAB	Coskun_2018	IRI	Human	Liquid	NA
YWHAE	Coskun_2018	IRI	Human	Liquid	NA
YWHAG	Coskun_2018	IRI	Human	Liquid	NA
YWHAQ	Coskun_2018	IRI	Human	Liquid	NA
YWHAZ	Coskun_2018	IRI	Human	Liquid	NA
YWHAZ	Tiriveedhi_2012	IRI	Rat	Liver	down-regulated
ZNF135	Massoud_2011	Rejection	Human	Serum	Up-regulated
