# Supplementary material for: Proteomics in Liver Transplantation: A Systematic Review
Source: Front Immunol. 2021 Jul 26;12:672829. doi: 10.3389/fimmu.2021.672829 (PMC8350337; doi:10.3389/fimmu.2021.672829)
Supplement: Supplementary file 4 [file Table_4.xlsx]

## Sheet: S4a
Number	Gene ID	Protein name	Publication	Type of study	Model	Sample	Regulation	code	code2	code3	code4	code5	code6
1	A2M	alpha 2-Macroglobulin	Tai_Long_Pan_2011	Tolerance	Rat	Serum	Up-regulated	human_rat	human_rat_serum		Tol_Isch	serum	onlyup
	A2M		Parvianien_2011	IRI	Human	Serum	Up-regulated	human_rat	human_rat_serum		Tol_Isch	serum	onlyup
2	ACTB	Actin beta	Zhang_2007	Rejection	Rat	Liver	Up-regulated	human_rat		onlyRat_liver	Rej	liver	up_down
	ACTB		Toby_2017	Rejection	Human	PBMCs	Down-regulated	human_rat		onlyRat_liver	Rej	liver	up_down
3	AGXT2	Alanine--Glyoxylate Aminotransferase 2	Wu_2012	IRI	Human	Liver	Down-regulated	human_rat		human_rat_liver	Isch	liver	up_down
	AGXT2		Tiriveedhi_2012	IRI	Rat	Liver	Up-regulated	human_rat		human_rat_liver	Isch	liver	up_down
4	AHCY	Adenosylhomocysteinase	Coskun_2018	IRI	Human	Liquid		human_rat		onlyRat_liver	Isch	liver_liquid	onlyup
	AHCY		Tiriveedhi_2012	IRI	Rat	Liver	Up-regulated	human_rat		onlyRat_liver	Isch	liver_liquid	onlyup
5	AHSG	Alpha 2-HS Glycoprotein	Tai_Long_Pan_2004	Tolerance	Rat	Serum	Up-regulated	human_rat	human_rat_serum		Tol_Isch	serum_liquid	up_down
	AHSG		Parvianien_2011	IRI	Human	Serum	Down-regulated	human_rat	human_rat_serum		Tol_Isch	serum_liquid	up_down
	AHSG		Coskun_2018	IRI	Human	Liquid		human_rat	human_rat_serum		Tol_Isch	serum_liquid	up_down
6	ALB	Albumin	Tai_Long_Pan_2004	Tolerance	Rat	Serum	Down-regulated	human_rat	onlyRat_serum	human_rat_liver	Tol_Isch_Rejec	liver_serum	up_down
	ALB		Vascotto_2006	IRI	Human	Liver	Up-regulated	human_rat	onlyRat_serum	human_rat_liver	Tol_Isch_Rejec	liver_serum	up_down
	ALB		Wu_2012	IRI	Human	Liver	Up-regulated	human_rat	onlyRat_serum	human_rat_liver	Tol_Isch_Rejec	liver_serum	up_down
	ALB		Knecht_2018	IRI	Rat	Liver	Down-regulated	human_rat	onlyRat_serum	human_rat_liver	Tol_Isch_Rejec	liver_serum	up_down
	ALB		Tiriveedhi_2012	IRI	Rat	Liver	Up-regulated	human_rat	onlyRat_serum	human_rat_liver	Tol_Isch_Rejec	liver_serum	up_down
	ALB		Cheng_2010	Rejection	Rat	Liver	Up-regulated	human_rat	onlyRat_serum	human_rat_liver	Tol_Isch_Rejec	liver_serum	up_down
7	ALDH1L1	Aldehyde Dehydrogenase 1 Family Member L1	Vascotto_2006	IRI	Human	Liver	Down-regulated	human_rat		human_rat_liver	Isch	liver_liquid	up_down
	ALDH1L1		Coskun_2018	IRI	Human	Liquid		human_rat		human_rat_liver	Isch	liver_liquid	up_down
	ALDH1L1		Tiriveedhi_2012	IRI	Rat	Liver	Up-regulated	human_rat		human_rat_liver	Isch	liver_liquid	up_down
8	ALDH2	Aldehyde Dehydrogenase 2 Family MembeR	Wu_2012	IRI	Human	Liver	Up-regulated	human_rat		human_rat_liver	Isch_Rej	liver	up_down
	ALDH2		Zhang_2007	Rejection	Rat	Liver	Down-regulated	human_rat		human_rat_liver	Isch_Rej	liver	up_down
	ALDH2		Cheng_2010	Rejection	Rat	Liver	Down-regulated	human_rat		human_rat_liver	Isch_Rej	liver	up_down
9	ALDH6A1	Aldehyde Dehydrogenase 6 Family Member A1	Vascotto_2006	IRI	Human	Liver	Up-regulated	human_rat		human_rat_liver	Isch_Rej	liver	up_down
	ALDH6A1		Zhang_2007	Rejection	Rat	Liver	Down-regulated	human_rat		human_rat_liver	Isch_Rej	liver	up_down
10	ALDH8A1	Aldehyde Dehydrogenase 8 Family Member A1	Coskun_2018	IRI	Human	Liquid		human_rat		onlyRat_liver	Isch	liver_liquid	onlyup
	ALDH8A1		Tiriveedhi_2012	IRI	Rat	Liver	Up-regulated	human_rat		onlyRat_liver	Isch	liver_liquid	onlyup
11	ANXA5	Annexin A5	Coskun_2018	IRI	Human	Liquid		human_rat		human_rat_liver	Isch_Rej	liver_liquid	up_down
	ANXA5		Kornasiewicz_2012	Primary Graft non function non function	Human	Liver	Up-regulated	human_rat		human_rat_liver	Isch_Rej	liver_liquid	up_down
	ANXA5		Wei_2015	Rejection	Rat	Liver	Down-regulated	human_rat		human_rat_liver	Isch_Rej	liver_liquid	up_down
12	APOA1	Apolipoprotein A1	Tai_Long_Pan_2004	Tolerance	Rat	Serum	Down-regulated	human_rat	human_rat_serum	onlyHuman_liver	Tol_Isch_Rejec	liver_serum	up_down
	APOA1		Vascotto_2006	IRI	Human	Liver	Up-regulated	human_rat	human_rat_serum	onlyHuman_liver	Tol_Isch_Rejec	liver_serum	up_down
	APOA1		Wu_2012	IRI	Human	Liver	Down-regulated	human_rat	human_rat_serum	onlyHuman_liver	Tol_Isch_Rejec	liver_serum	up_down
	APOA1		Parvianien_2011	IRI	Human	Serum	Down-regulated	human_rat	human_rat_serum	onlyHuman_liver	Tol_Isch_Rejec	liver_serum	up_down
	APOA1		Massoud_2011	Rejection	Human	Serum	Up-regulated	human_rat	human_rat_serum	onlyHuman_liver	Tol_Isch_Rejec	liver_serum	up_down
13	APOA4	Apolipoprotein A4	Tai_Long_Pan_2004	Tolerance	Rat	Serum	Down-regulated	human_rat	human_rat_serum		Tol_Isch	serum_liquid	onlydown
	APOA4		Parvianien_2011	IRI	Human	Serum	Down-regulated	human_rat	human_rat_serum		Tol_Isch	serum_liquid	onlydown
	APOA4		Coskun_2018	IRI	Human	Liquid		human_rat	human_rat_serum		Tol_Isch	serum_liquid	onlydown
14	APOC3	Apolipoprotein C3	Tiriveedhi_2012	IRI	Rat	Liver	Up-regulated	human_rat		onlyRat_liver	Isch	liver	onlyup
	APOC3		Levitsky_2011	CDK	Human	Plasma	Up-regulated	human_rat		onlyRat_liver	Isch	liver	onlyup
15	APOE	Apolipoprotein E	Tai_Long_Pan_2004	Tolerance	Rat	Serum	Down-regulated	human_rat	human_rat_serum		Tol_Isch	serum	onlydown
	APOE		Tai_Long_Pan_2011	Tolerance	Rat	Serum	Down-regulated	human_rat	human_rat_serum		Tol_Isch	serum	onlydown
	APOE		Parvianien_2011	IRI	Human	Serum	Down-regulated	human_rat	human_rat_serum		Tol_Isch	serum	onlydown
16	ARG1	Arginase 1	Svetlov_2008	IRI	Rat	Liver	Down-regulated	human_rat		onlyRat_liver	Isch	liver_liquid	onlydown
	ARG1		Coskun_2018	IRI	Human	Liquid		human_rat		onlyRat_liver	Isch	liver_liquid	onlydown
17	ASS1	Argininosuccinate Synthase 1	Coskun_2018	IRI	Human	Liquid		human_rat		onlyRat_liver	Isch_Rej	liver_liquid	up_down
	ASS1		Tiriveedhi_2012	IRI	Rat	Liver	Up-regulated	human_rat		onlyRat_liver	Isch_Rej	liver_liquid	up_down
	ASS1		Cheng_2010	Rejection	Rat	Liver	Down-regulated	human_rat		onlyRat_liver	Isch_Rej	liver_liquid	up_down
18	BHMT	Betaine--Homocysteine S-Methyltransferase	Wu_2012	IRI	Human	Liver	Down-regulated	human_rat		human_rat_liver	Isch_Rej	liver_liquid	onlydown
	BHMT		Coskun_2018	IRI	Human	Liquid		human_rat		human_rat_liver	Isch_Rej	liver_liquid	onlydown
	BHMT		Wei_2015	Rejection	Rat	Liver	Down-regulated	human_rat		human_rat_liver	Isch_Rej	liver_liquid	onlydown
19	C3	Complement C3	Tai_Long_Pan_2004	Tolerance	Rat	Serum	Up-regulated	human_rat	human_rat_serum		Tol_Isch_Rejec	serum	onlyup
	C3		Levitsky_2013	Tolerance	Human	Serum	Up-regulated	human_rat	human_rat_serum		Tol_Isch_Rejec	serum	onlyup
	C3		Parvianien_2011	IRI	Human	Serum	Up-regulated	human_rat	human_rat_serum		Tol_Isch_Rejec	serum	onlyup
	C3		Massoud_2011	Rejection	Human	Serum	Up-regulated	human_rat	human_rat_serum		Tol_Isch_Rejec	serum	onlyup
20	CA3	Carbonic Anhydrase 3	Coskun_2018	IRI	Human	Liquid		human_rat		onlyRat_liver	Isch_Rej	liver_liquid	onlydown
	CA3		Tiriveedhi_2012	IRI	Rat	Liver	Down-regulated	human_rat		onlyRat_liver	Isch_Rej	liver_liquid	onlydown
	CA3		Wei_2015	Rejection	Rat	Liver	Down-regulated	human_rat		onlyRat_liver	Isch_Rej	liver_liquid	onlydown
21	CAT	Catalase	Coskun_2018	IRI	Human	Liquid		human_rat		onlyRat_liver	Isch_Rej	liver_liquid	onlydown
	CAT		Zhang_2007	Rejection	Rat	Liver	Down-regulated	human_rat		onlyRat_liver	Isch_Rej	liver_liquid	onlydown
	CAT		Cheng_2010	Rejection	Rat	Liver	Down-regulated	human_rat		onlyRat_liver	Isch_Rej	liver_liquid	onlydown
22	CFL1	Cofilin 1	Coskun_2018	IRI	Human	Liquid		human_rat		onlyRat_liver	Isch_Rej	liver_liquid	up_down
	CFL1		Zhang_2007	Rejection	Rat	Liver	Up-regulated	human_rat		onlyRat_liver	Isch_Rej	liver_liquid	up_down
	CFL1		Toby_2017	Rejection	Human	PBMCs	Down-regulated	human_rat		onlyRat_liver	Isch_Rej	liver_liquid	up_down
23	CLU	Clusterin	Wei_2015	Rejection	Rat	Liver	Up-regulated	human_rat	onlyHuman_serum	onlyRat_liver	Rej	liver_serum	onlyup
	CLU		Massoud_2011	Rejection	Human	Serum	Up-regulated	human_rat	onlyHuman_serum	onlyRat_liver	Rej	liver_serum	onlyup
24	CP	Ceruloplasmin	Tai_Long_Pan_2011	Tolerance	Rat	Serum	Down-regulated	human_rat	human_rat_serum		Tol_Isch	serum_liquid	up_down
	CP		Wang_2018	Tolerance	Rat	Serum	Up-regulated	human_rat	human_rat_serum		Tol_Isch	serum_liquid	up_down
	CP		Parvianien_2011	IRI	Human	Serum	Down-regulated	human_rat	human_rat_serum		Tol_Isch	serum_liquid	up_down
	CP		Coskun_2018	IRI	Human	Liquid		human_rat	human_rat_serum		Tol_Isch	serum_liquid	up_down
25	CRP	C-Reactive Protein	Tai_Long_Pan_2004	Tolerance	Rat	Serum	Up-regulated	human_rat	onlyRat_serum	onlyRat_liver	Tol_Isch	liver_serum_liquid	up_down
	CRP		Coskun_2018	IRI	Human	Liquid		human_rat	onlyRat_serum	onlyRat_liver	Tol_Isch	liver_serum_liquid	up_down
	CRP		Tiriveedhi_2012	IRI	Rat	Liver	Down-regulated	human_rat	onlyRat_serum	onlyRat_liver	Tol_Isch	liver_serum_liquid	up_down
26	CTH	Cystathionine Gamma-Lyase	Coskun_2018	IRI	Human	Liquid		human_rat		onlyRat_liver	Isch	liver_liquid	onlyup
	CTH		Tiriveedhi_2012	IRI	Rat	Liver	Up-regulated	human_rat		onlyRat_liver	Isch	liver_liquid	onlyup
27	CYB5A	Cytochrome B5 Type A	Vascotto_2006	IRI	Human	Liver	Up-regulated	human_rat		human_rat_liver	Isch	liver	up_down
	CYB5A		Wu_2012	IRI	Human	Liver	Up-regulated	human_rat		human_rat_liver	Isch	liver	up_down
	CYB5A		Tiriveedhi_2012	IRI	Rat	Liver	Down-regulated	human_rat		human_rat_liver	Isch	liver	up_down
28	DDT	D-Dopachrome Tautomerase	Coskun_2018	IRI	Human	Liquid		human_rat		onlyRat_liver	Isch	liver_liquid	onlyup
	DDT		Tiriveedhi_2012	IRI	Rat	Liver	Up-regulated	human_rat		onlyRat_liver	Isch	liver_liquid	onlyup
29	EEF1A1	Eukaryotic Translation Elongation Factor 1 Alpha 1	Coskun_2018	IRI	Human	Liquid		human_rat		onlyRat_liver	Isch	liver_liquid	onlyup
	EEF1A1		Tiriveedhi_2012	IRI	Rat	Liver	Up-regulated	human_rat		onlyRat_liver	Isch	liver_liquid	onlyup
30	ENO1	Enolase 1	Svetlov_2008	IRI	Rat	Liver	Down-regulated	human_rat		onlyRat_liver	Isch	liver_liquid	onlydown
	ENO1		Coskun_2018	IRI	Human	Liquid		human_rat		onlyRat_liver	Isch	liver_liquid	onlydown
31	ENO2	Enolase 2	Coskun_2018	IRI	Human	Liquid		human_rat		onlyRat_liver	Isch_Rej	liver_liquid	onlyup
	ENO2		Wei_2015	Rejection	Rat	Liver	Up-regulated	human_rat		onlyRat_liver	Isch_Rej	liver_liquid	onlyup
32	FABP4	Fatty Acid Binding Protein 4	Coskun_2018	IRI	Human	Liquid		human_rat		onlyRat_liver	Isch_Rej	liver_liquid	onlyup
	FABP4		Wei_2015	Rejection	Rat	Liver	Up-regulated	human_rat		onlyRat_liver	Isch_Rej	liver_liquid	onlyup
33	FBP1	Fructose-Bisphosphatase 1	Coskun_2018	IRI	Human	Liquid		human_rat		onlyRat_liver	Isch	liver_liquid	onlyup
	FBP1		Tiriveedhi_2012	IRI	Rat	Liver	Up-regulated	human_rat		onlyRat_liver	Isch	liver_liquid	onlyup
34	GAPDH	Glyceraldehyde-3-Phosphate Dehydrogenase	Vascotto_2006	IRI	Human	Liver	Up-regulated	human_rat		human_rat_liver	Isch_Rej	liver_liquid	up_down
	GAPDH		Coskun_2018	IRI	Human	Liquid		human_rat		human_rat_liver	Isch_Rej	liver_liquid	up_down
	GAPDH		Tiriveedhi_2012	IRI	Rat	Liver	Up-regulated	human_rat		human_rat_liver	Isch_Rej	liver_liquid	up_down
	GAPDH		Toby_2017	Rejection	Human	PBMCs	Down-regulated	human_rat		human_rat_liver	Isch_Rej	liver_liquid	up_down
35	GC	GC Vitamin D Binding Protein	Tai_Long_Pan_2004	Tolerance	Rat	Serum	Down-regulated	human_rat	human_rat_serum		Tol_Isch	serum_liquid	up_down
	GC		Tai_Long_Pan_2011	Tolerance	Rat	Serum	Up-regulated	human_rat	human_rat_serum		Tol_Isch	serum_liquid	up_down
	GC		Parvianien_2011	IRI	Human	Serum	Down-regulated	human_rat	human_rat_serum		Tol_Isch	serum_liquid	up_down
	GC		Coskun_2018	IRI	Human	Liquid		human_rat	human_rat_serum		Tol_Isch	serum_liquid	up_down
	GC		Zhang_2019	IRI	Human	Serum	Up-regulated	human_rat	human_rat_serum		Tol_Isch	serum_liquid	up_down
36	GPD1	Glycerol-3-Phosphate Dehydrogenase 1	Coskun_2018	IRI	Human	Liquid		human_rat		onlyRat_liver	Isch	liver_liquid	onlyup
	GPD1		Tiriveedhi_2012	IRI	Rat	Liver	Up-regulated	human_rat		onlyRat_liver	Isch	liver_liquid	onlyup
37	GSTA1	Glutathione S-Transferase Alpha 1	Levitsky_2013	Tolerance	Human	Serum	Up-regulated	human_rat	onlyHuman_serum	human_rat_liver	Tol_Isch_Rejec	liver_serum_liquid	up_down
	GSTA1		Vascotto_2006	IRI	Human	Liver	Up-regulated	human_rat	onlyHuman_serum	human_rat_liver	Tol_Isch_Rejec	liver_serum_liquid	up_down
	GSTA1		Coskun_2018	IRI	Human	Liquid		human_rat	onlyHuman_serum	human_rat_liver	Tol_Isch_Rejec	liver_serum_liquid	up_down
	GSTA1		Wei_2015	Rejection	Rat	Liver	Down-regulated	human_rat	onlyHuman_serum	human_rat_liver	Tol_Isch_Rejec	liver_serum_liquid	up_down
38	HAAO	3-Hydroxyanthranilate 3,4-Dioxygenase	Coskun_2018	IRI	Human	Liquid		human_rat		onlyRat_liver	Isch	liver_liquid	onlyup
	HAAO		Tiriveedhi_2012	IRI	Rat	Liver	Up-regulated	human_rat		onlyRat_liver	Isch	liver_liquid	onlyup
39	HGD	Homogentisate 1,2-Dioxygenase	Coskun_2018	IRI	Human	Liquid		human_rat		onlyRat_liver	Isch	liver_liquid	onlyup
	HGD		Tiriveedhi_2012	IRI	Rat	Liver	Up-regulated	human_rat		onlyRat_liver	Isch	liver_liquid	onlyup
40	HP	Haptoglobin	Tai_Long_Pan_2004	Tolerance	Rat	Serum	Up-regulated	human_rat	human_rat_serum	onlyRat_liver	Tol_Rej	liver_serum	up_down
	HP		Tai_Long_Pan_2011	Tolerance	Rat	Serum	Down-regulated	human_rat	human_rat_serum	onlyRat_liver	Tol_Rej	liver_serum	up_down
	HP		Levitsky_2013	Tolerance	Human	Serum	Up-regulated	human_rat	human_rat_serum	onlyRat_liver	Tol_Rej	liver_serum	up_down
	HP		Wang_2018	Tolerance	Rat	Serum	Up-regulated	human_rat	human_rat_serum	onlyRat_liver	Tol_Rej	liver_serum	up_down
	HP		Cheng_2010	Rejection	Rat	Liver	Up-regulated	human_rat	human_rat_serum	onlyRat_liver	Tol_Rej	liver_serum	up_down
41	HPX	Hemopexin	Tai_Long_Pan_2011	Tolerance	Rat	Serum	Up-regulated	human_rat	human_rat_serum	onlyRat_liver	Tol_Isch_Rejec	liver_serum_liquid	up_down
	HPX		Parvianien_2011	IRI	Human	Serum	Down-regulated	human_rat	human_rat_serum	onlyRat_liver	Tol_Isch_Rejec	liver_serum_liquid	up_down
	HPX		Coskun_2018	IRI	Human	Liquid		human_rat	human_rat_serum	onlyRat_liver	Tol_Isch_Rejec	liver_serum_liquid	up_down
	HPX		Cheng_2010	Rejection	Rat	Liver	Up-regulated	human_rat	human_rat_serum	onlyRat_liver	Tol_Isch_Rejec	liver_serum_liquid	up_down
42	HSPA5	Heat Shock Protein Family A (Hsp70) Member 5	Wu_2012	IRI	Human	Liver	Up-regulated	human_rat		human_rat_liver	Isch	liver	onlyup
	HSPA5		Wu_2010	Liver_regeneration	Rat	Liver	Up-regulated	human_rat		human_rat_liver	Isch	liver	onlyup
43	HSP60	Heat Shock Protein 60	Tiriveedhi_2012	IRI	Rat	Liver	Down-regulated	human_rat	onlyHuman_serum	onlyRat_liver	Isch_Rej	liver_serum	up_down
	HSP60		Massoud_2011	Rejection	Human	Serum	Up-regulated	human_rat	onlyHuman_serum	onlyRat_liver	Isch_Rej	liver_serum	up_down
44	HSP90B1	Heat Shock Protein 90 Beta Family Member 1	Wu_2012	IRI	Human	Liver	Up-regulated	human_rat		human_rat_liver	Isch	liver	up_down
	HSP90B1		Tiriveedhi_2012	IRI	Rat	Liver	Down-regulated	human_rat		human_rat_liver	Isch	liver	up_down
45	IDH1	Isocitrate Dehydrogenase (NADP(+)) 1	Coskun_2018	IRI	Human	Liquid		human_rat		onlyRat_liver	Isch	liver_liquid	onlydown
	IDH1		Tiriveedhi_2012	IRI	Rat	Liver	Down-regulated	human_rat		onlyRat_liver	Isch	liver_liquid	onlydown
46	KHK	Ketohexokinase	Vascotto_2006	IRI	Human	Liver	Up-regulated	human_rat		human_rat_liver	Isch_Rej	liver	up_down
	KHK		Tiriveedhi_2012	IRI	Rat	Liver	Up-regulated	human_rat		human_rat_liver	Isch_Rej	liver	up_down
	KHK		Cheng_2010	Rejection	Rat	Liver	Down-regulated	human_rat		human_rat_liver	Isch_Rej	liver	up_down
47	OTC	Ornithine Carbamoyltransferase	Tiriveedhi_2012	IRI	Rat	Liver	Up-regulated	human_rat		human_rat_liver	Isch	liver	up_down
	OTC		Kornasiewicz_2012	Primary Graft non function	Human	Liver	Down-regulated	human_rat		human_rat_liver	Isch	liver	up_down
48	PBLD	Phenazine Biosynthesis Like Protein Domain Containing	Coskun_2018	IRI	Human	Liquid		human_rat		onlyRat_liver	Isch_Rej	liver_liquid	onlydown
	PBLD		Cheng_2010	Rejection	Rat	Liver	Down-regulated	human_rat		onlyRat_liver	Isch_Rej	liver_liquid	onlydown
49	PDHB	Phenazine Biosynthesis Like Protein Domain Containing	Vascotto_2006	IRI	Human	Liver	Up-regulated	human_rat		human_rat_liver	Isch	liver	onlyup
	PDHB		Tiriveedhi_2012	IRI	Rat	Liver	Up-regulated	human_rat		human_rat_liver	Isch	liver	onlyup
50	PEBP1	Phosphatidylethanolamine Binding Protein 1	Coskun_2018	IRI	Human	Liquid		human_rat		onlyRat_liver	Isch	liver_liquid	onlyup
	PEBP1		Tiriveedhi_2012	IRI	Rat	Liver	Up-regulated	human_rat		onlyRat_liver	Isch	liver_liquid	onlyup
51	PIGR	Polymeric Immunoglobulin Receptor	Tai_Long_Pan_2011	Tolerance	Rat	Serum	Down-regulated	human_rat	human_rat_serum		Tol_Rej	serum	up_down
	PIGR		Jiang_2018	Rejection	Human	Serum	Up-regulated	human_rat	human_rat_serum		Tol_Rej	serum	up_down
52	PKLR	Pyruvate Kinase L/R	Knecht_2018	IRI	Rat	Liver	Down-regulated	human_rat		onlyRat_liver	Isch	liver_liquid	onlydown
	PKLR		Coskun_2018	IRI	Human	Liquid		human_rat		onlyRat_liver	Isch	liver_liquid	onlydown
53	PRDX1	Peroxiredoxin 1	Coskun_2018	IRI	Human	Liquid		human_rat		onlyRat_liver	Isch	liver_liquid	onlydown
	PRDX1		Tiriveedhi_2012	IRI	Rat	Liver	Down-regulated	human_rat		onlyRat_liver	Isch	liver_liquid	onlydown
54	PRDX3	Peroxiredoxin 3	Wu_2012	IRI	Human	Liver	Down-regulated	human_rat		human_rat_liver	Isch	liver	onlydown
	PRDX3		Knecht_2018	IRI	Rat	Liver	Down-regulated	human_rat		human_rat_liver	Isch	liver	onlydown
55	PRDX5	Peroxiredoxin 5	Vascotto_2006	IRI	Human	Liver	Up-regulated	human_rat		human_rat_liver	Isch	liver_liquid	up_down
	PRDX5		Coskun_2018	IRI	Human	Liquid		human_rat		human_rat_liver	Isch	liver_liquid	up_down
	PRDX5		Wu_2010	Liver_regeneration	Rat	Liver	Down-regulated	human_rat		human_rat_liver	Isch	liver_liquid	up_down
56	PRDX6	Peroxiredoxin 6	Wu_2012	IRI	Human	Liver	Up-regulated	human_rat		human_rat_liver	Isch	liver_liquid	onlyup
	PRDX6		Coskun_2018	IRI	Human	Liquid		human_rat		human_rat_liver	Isch	liver_liquid	onlyup
	PRDX6		Tiriveedhi_2012	IRI	Rat	Liver	Up-regulated	human_rat		human_rat_liver	Isch	liver_liquid	onlyup
57	PYGL	Glycogen Phosphorylase L	Svetlov_2008	IRI	Rat	Liver	Down-regulated	human_rat		onlyRat_liver	Isch	liver_liquid	onlydown
	PYGL		Coskun_2018	IRI	Human	Liquid		human_rat		onlyRat_liver	Isch	liver_liquid	onlydown
58	QDPR	Quinoid Dihydropteridine Reductase	Coskun_2018	IRI	Human	Liquid		human_rat		onlyRat_liver	Isch	liver_liquid	onlydown
	QDPR		Tiriveedhi_2012	IRI	Rat	Liver	Down-regulated	human_rat		onlyRat_liver	Isch	liver_liquid	onlydown
59	RPSA	Ribosomal Protein SA	Wu_2012	IRI	Human	Liver	Up-regulated	human_rat		human_rat_liver	Isch	liver	up_down
	RPSA		Tiriveedhi_2012	IRI	Rat	Liver	Down-regulated	human_rat		human_rat_liver	Isch	liver	up_down
60	SERPINA1	Serpin Family A Member 1	Tai_Long_Pan_2011	Tolerance	Rat	Serum	Down-regulated	human_rat	human_rat_serum		Tol_Rej	serum	onlydown
	SERPINA1		Massoud_2011	Rejection	Human	Serum	Down-regulated	human_rat	human_rat_serum		Tol_Rej	serum	onlydown
61	SLC4A1	Solute Carrier Family 4 Member 1	Huang_2019	IRI	Human	Liver	Up-regulated	human_rat		human_rat_liver	Isch_Rej	liver	onlyup
	SLC4A1		Wei_2015	Rejection	Rat	Liver	Up-regulated	human_rat		human_rat_liver	Isch_Rej	liver	onlyup
62	SOD1	Superoxide Dismutase 1	Coskun_2018	IRI	Human	Liquid		human_rat		onlyRat_liver	Isch_Rej	liver_liquid	onlydown
	SOD1		Toby_2017	Rejection	Human	PBMCs	Down-regulated	human_rat		onlyRat_liver	Isch_Rej	liver_liquid	onlydown
	SOD1		Wu_2010	Liver_regeneration	Rat	Liver	Down-regulated	human_rat		onlyRat_liver	Isch_Rej	liver_liquid	onlydown
63	SULT1A1	Sulfotransferase Family 1A Member 1	Coskun_2018	IRI	Human	Liquid		human_rat		onlyRat_liver	Isch	liver_liquid	onlyup
	SULT1A1		Tiriveedhi_2012	IRI	Rat	Liver	Up-regulated	human_rat		onlyRat_liver	Isch	liver_liquid	onlyup
64	TALDO1	Transaldolase 1	Coskun_2018	IRI	Human	Liquid		human_rat		onlyRat_liver	Isch	liver_liquid	onlyup
	TALDO1		Tiriveedhi_2012	IRI	Rat	Liver	Up-regulated	human_rat		onlyRat_liver	Isch	liver_liquid	onlyup
65	TKFC		Knecht_2018	IRI	Rat	Liver	Up-regulated	human_rat		onlyRat_liver	Isch	liver_liquid	onlyup
	TKFC		Coskun_2018	IRI	Human	Liquid		human_rat		onlyRat_liver	Isch	liver_liquid	onlyup
66	TKT	Transketolase	Coskun_2018	IRI	Human	Liquid		human_rat		onlyRat_liver	Isch	liver_liquid	onlyup
	TKT		Tiriveedhi_2012	IRI	Rat	Liver	Up-regulated	human_rat		onlyRat_liver	Isch	liver_liquid	onlyup
67	VIM	Vimentin	Coskun_2018	IRI	Human	Liquid		human_rat		onlyRat_liver	Isch	liver_liquid	onlyup
	VIM		Wu_2010	Liver_regeneration	Rat	Liver	Up-regulated	human_rat		onlyRat_liver	Isch	liver_liquid	onlyup
68	YWHAZ	Tyrosine 3-Monooxygenase/Tryptophan 5-Monooxygenase Activation Protein Zeta	Coskun_2018	IRI	Human	Liquid		human_rat		onlyRat_liver	Isch	liver_liquid	onlydown
	YWHAZ		Tiriveedhi_2012	IRI	Rat	Liver	Down-regulated	human_rat		onlyRat_liver	Isch	liver_liquid	onlydown

## Sheet: S4b
A.Baroja
Number	Gene ID	Protein name	Publication	Type of study	Model	Sample	Regulation	code	code2	code3	code4
1	A2M	Alpha-2-Macroglobulin	Tai_Long_Pan_2011	Tolerance	Rat	Serum	Up-regulated	human_rat	human_rat_serum		Tol_Isch
	A2M		Parvianien_2011	IRI	Human	Serum	Up-regulated	human_rat	human_rat_serum		Tol_Isch
2	AHSG	Alpha 2-HS Glycoprotein	Tai_Long_Pan_2004	Tolerance	Rat	Serum	Up-regulated	human_rat	human_rat_serum		Tol_Isch
	AHSG		Parvianien_2011	IRI	Human	Serum	Down-regulated	human_rat	human_rat_serum		Tol_Isch
	AHSG		Coskun_2018	IRI	Human	Liquid		human_rat	human_rat_serum		Tol_Isch
3	APOA1	Apolipoprotein A1	Tai_Long_Pan_2004	Tolerance	Rat	Serum	Down-regulated	human_rat	human_rat_serum	onlyHuman_liver	Tol_Isch_Rejec
	APOA1		Vascotto_2006	IRI	Human	Liver	Up-regulated	human_rat	human_rat_serum	onlyHuman_liver	Tol_Isch_Rejec
	APOA1		Wu_2012	IRI	Human	Liver	Down-regulated	human_rat	human_rat_serum	onlyHuman_liver	Tol_Isch_Rejec
	APOA1		Parvianien_2011	IRI	Human	Serum	Down-regulated	human_rat	human_rat_serum	onlyHuman_liver	Tol_Isch_Rejec
	APOA1		Massoud_2011	Rejection	Human	Serum	Up-regulated	human_rat	human_rat_serum	onlyHuman_liver	Tol_Isch_Rejec
4	APOA4	Apolipoprotein A4	Tai_Long_Pan_2004	Tolerance	Rat	Serum	Down-regulated	human_rat	human_rat_serum		Tol_Isch
	APOA4		Parvianien_2011	IRI	Human	Serum	Down-regulated	human_rat	human_rat_serum		Tol_Isch
	APOA4		Coskun_2018	IRI	Human	Liquid		human_rat	human_rat_serum		Tol_Isch
5	APOE	Apolipoprotein E	Tai_Long_Pan_2004	Tolerance	Rat	Serum	Down-regulated	human_rat	human_rat_serum		Tol_Isch
	APOE		Tai_Long_Pan_2011	Tolerance	Rat	Serum	Down-regulated	human_rat	human_rat_serum		Tol_Isch
	APOE		Parvianien_2011	IRI	Human	Serum	Down-regulated	human_rat	human_rat_serum		Tol_Isch
6	C3	Complement C3	Tai_Long_Pan_2004	Tolerance	Rat	Serum	Up-regulated	human_rat	human_rat_serum		Tol_Isch_Rejec
	C3		Levitsky_2013	Tolerance	Human	Serum	Up-regulated	human_rat	human_rat_serum		Tol_Isch_Rejec
	C3		Parvianien_2011	IRI	Human	Serum	Up-regulated	human_rat	human_rat_serum		Tol_Isch_Rejec
	C3		Massoud_2011	Rejection	Human	Serum	Up-regulated	human_rat	human_rat_serum		Tol_Isch_Rejec
7	CP	Ceruloplasmin	Tai_Long_Pan_2011	Tolerance	Rat	Serum	Down-regulated	human_rat	human_rat_serum		Tol_Isch
	CP		Wang_2018	Tolerance	Rat	Serum	Up-regulated	human_rat	human_rat_serum		Tol_Isch
	CP		Parvianien_2011	IRI	Human	Serum	Down-regulated	human_rat	human_rat_serum		Tol_Isch
	CP		Coskun_2018	IRI	Human	Liquid		human_rat	human_rat_serum		Tol_Isch
8	GC	GC Vitamin D Binding Protein	Tai_Long_Pan_2004	Tolerance	Rat	Serum	Down-regulated	human_rat	human_rat_serum		Tol_Isch
	GC		Tai_Long_Pan_2011	Tolerance	Rat	Serum	Up-regulated	human_rat	human_rat_serum		Tol_Isch
	GC		Parvianien_2011	IRI	Human	Serum	Down-regulated	human_rat	human_rat_serum		Tol_Isch
	GC		Coskun_2018	IRI	Human	Liquid		human_rat	human_rat_serum		Tol_Isch
	GC		Zhang_2019	IRI	Human	Serum	Up-regulated	human_rat	human_rat_serum		Tol_Isch
9	HP	Haptoglobin	Tai_Long_Pan_2004	Tolerance	Rat	Serum	Up-regulated	human_rat	human_rat_serum	onlyRat_liver	Tol_Rej
	HP		Tai_Long_Pan_2011	Tolerance	Rat	Serum	Down-regulated	human_rat	human_rat_serum	onlyRat_liver	Tol_Rej
	HP		Levitsky_2013	Tolerance	Human	Serum	Up-regulated	human_rat	human_rat_serum	onlyRat_liver	Tol_Rej
	HP		Wang_2018	Tolerance	Rat	Serum	Up-regulated	human_rat	human_rat_serum	onlyRat_liver	Tol_Rej
	HP		Cheng_2010	Rejection	Rat	Liver	Up-regulated	human_rat	human_rat_serum	onlyRat_liver	Tol_Rej
10	HPX	Hemopexin	Tai_Long_Pan_2011	Tolerance	Rat	Serum	Up-regulated	human_rat	human_rat_serum	onlyRat_liver	Tol_Isch_Rejec
	HPX		Parvianien_2011	IRI	Human	Serum	Down-regulated	human_rat	human_rat_serum	onlyRat_liver	Tol_Isch_Rejec
	HPX		Coskun_2018	IRI	Human	Liquid		human_rat	human_rat_serum	onlyRat_liver	Tol_Isch_Rejec
	HPX		Cheng_2010	Rejection	Rat	Liver	Up-regulated	human_rat	human_rat_serum	onlyRat_liver	Tol_Isch_Rejec
11	PIGR	Polymeric Immunoglobulin Receptor	Tai_Long_Pan_2011	Tolerance	Rat	Serum	Down-regulated	human_rat	human_rat_serum		Tol_Rej
	PIGR		Jiang_2018	Rejection	Human	Serum	Up-regulated	human_rat	human_rat_serum		Tol_Rej
12	SERPINA1	Serpin Family A Member 1	Tai_Long_Pan_2011	Tolerance	Rat	Serum	Down-regulated	human_rat	human_rat_serum		Tol_Rej
	SERPINA1		Massoud_2011	Rejection	Human	Serum	down-regulated	human_rat	human_rat_serum		Tol_Rej

## Sheet: S4c
Number	Gene ID	Protein name	Publication	Type of study	Model	Sample	Regulation	code	code2	code3	code4	code5	code6
1	AGXT2	Alanine--Glyoxylate Aminotransferase 2	Wu_2012	IRI	Human	Liver	Down-regulated	human_rat		human_rat_liver	Isch	liver	up_down
	AGXT2	Alanine--Glyoxylate Aminotransferase 2	Tiriveedhi_2012	IRI	Rat	Liver	Up-regulated	human_rat		human_rat_liver	Isch	liver	up_down
2	ALB	Albumin	Tai_Long_Pan_2004	Tolerance	Rat	Serum	Down-regulated	human_rat	onlyRat_serum	human_rat_liver	Tol_Isch_Rejec	liver_serum	up_down
	ALB	Albumin	Vascotto_2006	IRI	Human	Liver	Up-regulated	human_rat	onlyRat_serum	human_rat_liver	Tol_Isch_Rejec	liver_serum	up_down
	ALB	Albumin	Wu_2012	IRI	Human	Liver	Up-regulated	human_rat	onlyRat_serum	human_rat_liver	Tol_Isch_Rejec	liver_serum	up_down
	ALB	Albumin	Knecht_2018	IRI	Rat	Liver	Down-regulated	human_rat	onlyRat_serum	human_rat_liver	Tol_Isch_Rejec	liver_serum	up_down
	ALB	Albumin	Tiriveedhi_2012	IRI	Rat	Liver	Up-regulated	human_rat	onlyRat_serum	human_rat_liver	Tol_Isch_Rejec	liver_serum	up_down
	ALB	Albumin	Cheng_2010	Rejection	Rat	Liver	Up-regulated	human_rat	onlyRat_serum	human_rat_liver	Tol_Isch_Rejec	liver_serum	up_down
3	ALDH1L1	Aldehyde Dehydrogenase 1 Family Member L1	Vascotto_2006	IRI	Human	Liver	Down-regulated	human_rat		human_rat_liver	Isch	liver_liquid	up_down
	ALDH1L1	Aldehyde Dehydrogenase 1 Family Member L1	Coskun_2018	IRI	Human	Liquid		human_rat		human_rat_liver	Isch	liver_liquid	up_down
	ALDH1L1	Aldehyde Dehydrogenase 1 Family Member L1	Tiriveedhi_2012	IRI	Rat	Liver	Up-regulated	human_rat		human_rat_liver	Isch	liver_liquid	up_down
4	ALDH2	Aldehyde Dehydrogenase 2 Family Member	Wu_2012	IRI	Human	Liver	Up-regulated	human_rat		human_rat_liver	Isch_Rej	liver	up_down
	ALDH2	Aldehyde Dehydrogenase 2 Family Member	Zhang_2007	Rejection	Rat	Liver	Down-regulated	human_rat		human_rat_liver	Isch_Rej	liver	up_down
	ALDH2	Aldehyde Dehydrogenase 2 Family Member	Cheng_2010	Rejection	Rat	Liver	Down-regulated	human_rat		human_rat_liver	Isch_Rej	liver	up_down
5	ALDH6A1	Aldehyde Dehydrogenase 6 Family Member A1	Vascotto_2006	IRI	Human	Liver	Up-regulated	human_rat		human_rat_liver	Isch_Rej	liver	up_down
	ALDH6A1	Aldehyde Dehydrogenase 6 Family Member A1	Zhang_2007	Rejection	Rat	Liver	Down-regulated	human_rat		human_rat_liver	Isch_Rej	liver	up_down
6	ANXA5	Annexin A5	Coskun_2018	IRI	Human	Liquid		human_rat		human_rat_liver	Isch_Rej	liver_liquid	up_down
	ANXA5	Annexin A5	Kornasiewicz_2012	Primary Graft	Human	Liver	Up-regulated	human_rat		human_rat_liver	Isch_Rej	liver_liquid	up_down
	ANXA5	Annexin A5	Wei_2015	Rejection	Rat	Liver	Down-regulated	human_rat		human_rat_liver	Isch_Rej	liver_liquid	up_down
7	BHMT	Betaine--Homocysteine S-Methyltransferase	Wu_2012	IRI	Human	Liver	Down-regulated	human_rat		human_rat_liver	Isch_Rej	liver_liquid	onlydown
	BHMT	Betaine--Homocysteine S-Methyltransferase	Coskun_2018	IRI	Human	Liquid		human_rat		human_rat_liver	Isch_Rej	liver_liquid	onlydown
	BHMT	Betaine--Homocysteine S-Methyltransferase	Wei_2015	Rejection	Rat	Liver	Down-regulated	human_rat		human_rat_liver	Isch_Rej	liver_liquid	onlydown
8	CYB5A	Cytochrome B5 Type A	Vascotto_2006	IRI	Human	Liver	Up-regulated	human_rat		human_rat_liver	Isch	liver	up_down
	CYB5A	Cytochrome B5 Type A	Wu_2012	IRI	Human	Liver	Up-regulated	human_rat		human_rat_liver	Isch	liver	up_down
	CYB5A	Cytochrome B5 Type A	Tiriveedhi_2012	IRI	Rat	Liver	Down-regulated	human_rat		human_rat_liver	Isch	liver	up_down
9	GAPDH	Glyceraldehyde-3-Phosphate Dehydrogenase	Vascotto_2006	IRI	Human	Liver	Up-regulated	human_rat		human_rat_liver	Isch_Rej	liver_liquid	up_down
	GAPDH	Glyceraldehyde-3-Phosphate Dehydrogenase	Coskun_2018	IRI	Human	Liquid		human_rat		human_rat_liver	Isch_Rej	liver_liquid	up_down
	GAPDH	Glyceraldehyde-3-Phosphate Dehydrogenase	Tiriveedhi_2012	IRI	Rat	Liver	Up-regulated	human_rat		human_rat_liver	Isch_Rej	liver_liquid	up_down
	GAPDH	Glyceraldehyde-3-Phosphate Dehydrogenase	Toby_2017	Rejection	Human	PBMCs	Down-regulated	human_rat		human_rat_liver	Isch_Rej	liver_liquid	up_down
10	GSTA1	Glutathione S-Transferase Alpha 1	Levitsky_2013	Tolerance	Human	Serum	Up-regulated	human_rat	onlyHuman_serum	human_rat_liver	Tol_Isch_Rejec	liver_serum_liquid	up_down
	GSTA1	Glutathione S-Transferase Alpha 1	Vascotto_2006	IRI	Human	Liver	Up-regulated	human_rat	onlyHuman_serum	human_rat_liver	Tol_Isch_Rejec	liver_serum_liquid	up_down
	GSTA1	Glutathione S-Transferase Alpha 1	Coskun_2018	IRI	Human	Liquid		human_rat	onlyHuman_serum	human_rat_liver	Tol_Isch_Rejec	liver_serum_liquid	up_down
	GSTA1	Glutathione S-Transferase Alpha 1	Wei_2015	Rejection	Rat	Liver	Down-regulated	human_rat	onlyHuman_serum	human_rat_liver	Tol_Isch_Rejec	liver_serum_liquid	up_down
11	HSPA5	Heat Shock Protein Family A (Hsp70) Member 5	Wu_2012	IRI	Human	Liver	Up-regulated	human_rat		human_rat_liver	Isch	liver	onlyup
	HSPA5	Heat Shock Protein Family A (Hsp70) Member 5	Wu_2010	Liver_regeneration	Rat	Liver	Up-regulated	human_rat		human_rat_liver	Isch	liver	onlyup
12	HSP90B1	Heat Shock Protein 90 Beta Family Member 1	Wu_2012	IRI	Human	Liver	Up-regulated	human_rat		human_rat_liver	Isch	liver	up_down
	HSP90B1	Heat Shock Protein 90 Beta Family Member 1	Tiriveedhi_2012	IRI	Rat	Liver	Down-regulated	human_rat		human_rat_liver	Isch	liver	up_down
13	KHK	Ketohexokinase	Vascotto_2006	IRI	Human	Liver	Up-regulated	human_rat		human_rat_liver	Isch_Rej	liver	up_down
	KHK	Ketohexokinase	Tiriveedhi_2012	IRI	Rat	Liver	Up-regulated	human_rat		human_rat_liver	Isch_Rej	liver	up_down
	KHK	Ketohexokinase	Cheng_2010	Rejection	Rat	Liver	Down-regulated	human_rat		human_rat_liver	Isch_Rej	liver	up_down
14	OTC	Ornithine Carbamoyltransferase	Tiriveedhi_2012	IRI	Rat	Liver	Up-regulated	human_rat		human_rat_liver	Isch	liver	up_down
	OTC	Ornithine Carbamoyltransferase	Kornasiewicz_2012	Primary Graft	Human	Liver	Down-regulated	human_rat		human_rat_liver	Isch	liver	up_down
15	PDHB	Pyruvate Dehydrogenase E1 Subunit Beta	Vascotto_2006	IRI	Human	Liver	Up-regulated	human_rat		human_rat_liver	Isch	liver	onlyup
	PDHB	Pyruvate Dehydrogenase E1 Subunit Beta	Tiriveedhi_2012	IRI	Rat	Liver	Up-regulated	human_rat		human_rat_liver	Isch	liver	onlyup
16	PRDX3	Peroxiredoxin 3	Wu_2012	IRI	Human	Liver	Down-regulated	human_rat		human_rat_liver	Isch	liver	onlydown
	PRDX3	Peroxiredoxin 3	Knecht_2018	IRI	Rat	Liver	Down-regulated	human_rat		human_rat_liver	Isch	liver	onlydown
17	PRDX5	Peroxiredoxin 5	Vascotto_2006	IRI	Human	Liver	Up-regulated	human_rat		human_rat_liver	Isch	liver_liquid	up_down
	PRDX5	Peroxiredoxin 5	Coskun_2018	IRI	Human	Liquid		human_rat		human_rat_liver	Isch	liver_liquid	up_down
	PRDX5	Peroxiredoxin 5	Wu_2010	Liver_regeneration	Rat	Liver	Down-regulated	human_rat		human_rat_liver	Isch	liver_liquid	up_down
18	PRDX6	Peroxiredoxin 6	Wu_2012	IRI	Human	Liver	Up-regulated	human_rat		human_rat_liver	Isch	liver_liquid	onlyup
	PRDX6	Peroxiredoxin 6	Coskun_2018	IRI	Human	Liquid		human_rat		human_rat_liver	Isch	liver_liquid	onlyup
	PRDX6	Peroxiredoxin 6	Tiriveedhi_2012	IRI	Rat	Liver	Up-regulated	human_rat		human_rat_liver	Isch	liver_liquid	onlyup
19	RPSA	Ribosomal Protein SA	Wu_2012	IRI	Human	Liver	Up-regulated	human_rat		human_rat_liver	Isch	liver	up_down
	RPSA	Ribosomal Protein SA	Tiriveedhi_2012	IRI	Rat	Liver	Down-regulated	human_rat		human_rat_liver	Isch	liver	up_down
20	SLC4A1	Solute Carrier Family 4 Member 1	Huang_2019	IRI	Human	Liver	Up-regulated	human_rat		human_rat_liver	Isch_Rej	liver	onlyup
	SLC4A1	Solute Carrier Family 4 Member 1	Wei_2015	Rejection	Rat	Liver	Up-regulated	human_rat		human_rat_liver	Isch_Rej	liver	onlyup

## Sheet: S4d
Gene ID	Protein name	Conc., mg/L Mean (Ref)
ALB	Albumin	43500
APOA1	Apolipoprotein A1	1425
A2M	Alpha-2-Macroglobulin	2150
SERPINA1	Serpin Family A Member 1	1450
FGA	Fibrinogen Alpha Chain	1250
FGB	Fibrinogen Beta Chain	970
FGG	Fibrinogen Gamma Chain	915
APOB	Apolipoprotein B	915
HP	Haptoglobin	850
HPX	Hemopexin	825
C3	Complement C3	825
AHSG	Alpha 2-HS Glycoprotein	780
ORM1	Orosomucoid 1	595
GC	GC Vitamin D Binding Protein	550
CFH	Complement Factor H	500
SERPINA3	Serpin Family A Member 3	450
CP	Ceruloplasmin	400
APOA2	Apolipoprotein A2	385
CFB	Complement Factor B	320
TTR	Transthyretin	300
SERPING1	Serpin Family G Member 1	280
PON1	Paraoxonase 1	272
SERPINC1	Serpin Family C Member 1	235
APOH	Apolipoprotein H	225
A1BG	Alpha-1-B Glycoprotein	225
APOA4	Apolipoprotein A4	190
KNG1	Kininogen 1	180
ITIH4	Inter-Alpha-Trypsin Inhibitor Heavy Chain 4	180
AMBP	Alpha-1-Microglobulin/Bikunin Precursor	150
APOD	Apolipoprotein D	140
APOC3	Apolipoprotein C3	120
HRG	Histidine Rich Glycoprotein	100
F2	Coagulation Factor II, Thrombin	100
C4A	Complement C4A (Rodgers Blood Group)	100
APOC1	Apolipoprotein C1	60
C1QA	Complement C1q A Chain	60
AGT	Angiotensinogen	60
CLU	Clusterin	57.5
C4B	Complement C4B (Chido Blood Group)	57.5
APOE	Apolipoprotein E	47.5
RBP4	Retinol Binding Protein 4	45
AZGP1	Alpha-2-Glycoprotein 1, Zinc-Binding	45
APCS	APC Regulator Of WNT Signaling Pathway	40
CFHR1	Complement Factor H Related 1	40
HBB	Hemoglobin Subunit Beta	32.5
LPA	Lipoprotein(A)	20.5
LRG1	Leucine Rich Alpha-2-Glycoprotein 1	20
GPX3	Glutathione Peroxidase 3	19
SHBG	Sex Hormone Binding Globulin	6.5
CRP	C-Reactive Protein	4.1
B2M	Beta-2-Microglobulin	1.3
CST3	Cystatin C	0.75

## Sheet: S4e
Number	Gene ID	Protein name	Publication	Type of study	Model	Sample	Regulation	code	code2	code3	code4	code5	code6
1	ALB	Albumin	Tai_Long_Pan_2004	Tolerance	Rat	Serum	Down-regulated	human_rat	onlyRat_serum	human_rat_liver	Tol_Isch_Rejec	liver_serum	up_down
	ALB		Vascotto_2006	IRI	Human	Liver	Up-regulated	human_rat	onlyRat_serum	human_rat_liver	Tol_Isch_Rejec	liver_serum	up_down
	ALB		Wu_2012	IRI	Human	Liver	Up-regulated	human_rat	onlyRat_serum	human_rat_liver	Tol_Isch_Rejec	liver_serum	up_down
	ALB		Knecht_2018	IRI	Rat	Liver	Down-regulated	human_rat	onlyRat_serum	human_rat_liver	Tol_Isch_Rejec	liver_serum	up_down
	ALB		Tiriveedhi_2012	IRI	Rat	Liver	Up-regulated	human_rat	onlyRat_serum	human_rat_liver	Tol_Isch_Rejec	liver_serum	up_down
	ALB		Cheng_2010	Rejection	Rat	Liver	Up-regulated	human_rat	onlyRat_serum	human_rat_liver	Tol_Isch_Rejec	liver_serum	up_down
2	APOA1	Apolipoprotein A1	Tai_Long_Pan_2004	Tolerance	Rat	Serum	Down-regulated	human_rat	human_rat_serum	onlyHuman_liver	Tol_Isch_Rejec	liver_serum	up_down
	APOA1		Vascotto_2006	IRI	Human	Liver	Up-regulated	human_rat	human_rat_serum	onlyHuman_liver	Tol_Isch_Rejec	liver_serum	up_down
	APOA1		Wu_2012	IRI	Human	Liver	Down-regulated	human_rat	human_rat_serum	onlyHuman_liver	Tol_Isch_Rejec	liver_serum	up_down
	APOA1		Parvianien_2011	IRI	Human	Serum	Down-regulated	human_rat	human_rat_serum	onlyHuman_liver	Tol_Isch_Rejec	liver_serum	up_down
	APOA1		Massoud_2011	Rejection	Human	Serum	Up-regulated	human_rat	human_rat_serum	onlyHuman_liver	Tol_Isch_Rejec	liver_serum	up_down
3	CLU	Clusterin	Wei_2015	Rejection	Rat	Liver	Up-regulated	human_rat	onlyHuman_serum	onlyRat_liver	Rej	liver_serum	onlyup
	CLU		Massoud_2011	Rejection	Human	Serum	Up-regulated	human_rat	onlyHuman_serum	onlyRat_liver	Rej	liver_serum	onlyup
4	CRP	C-Reactive Protein	Tai_Long_Pan_2004	Tolerance	Rat	Serum	Up-regulated	human_rat	onlyRat_serum	onlyRat_liver	Tol_Isch	liver_serum_liquid	up_down
	CRP		Coskun_2018	IRI	Human	Liquid		human_rat	onlyRat_serum	onlyRat_liver	Tol_Isch	liver_serum_liquid	up_down
	CRP		Tiriveedhi_2012	IRI	Rat	Liver	Down-regulated	human_rat	onlyRat_serum	onlyRat_liver	Tol_Isch	liver_serum_liquid	up_down
5	GSTA1	Glutathione S-Transferase Alpha 1	Levitsky_2013	Tolerance	Human	Serum	Up-regulated	human_rat	onlyHuman_serum	human_rat_liver	Tol_Isch_Rejec	liver_serum_liquid	up_down
	GSTA1		Vascotto_2006	IRI	Human	Liver	Up-regulated	human_rat	onlyHuman_serum	human_rat_liver	Tol_Isch_Rejec	liver_serum_liquid	up_down
	GSTA1		Coskun_2018	IRI	Human	Liquid		human_rat	onlyHuman_serum	human_rat_liver	Tol_Isch_Rejec	liver_serum_liquid	up_down
	GSTA1		Wei_2015	Rejection	Rat	Liver	Down-regulated	human_rat	onlyHuman_serum	human_rat_liver	Tol_Isch_Rejec	liver_serum_liquid	up_down
6	HBB	Hemoglobine subunit beta	Coskun_2018	IRI	Human	Liquid		onlyHuman	onlyHuman_serum	onlyHuman_liver	Isch	liver_serum_liquid	onlyup
	HBB		Zhang_2019	IRI	Human	Serum	Up-regulated	onlyHuman	onlyHuman_serum	onlyHuman_liver	Isch	liver_serum_liquid	onlyup
	HBB		Huang_2019	IRI	Human	Liver	Up-regulated	onlyHuman	onlyHuman_serum	onlyHuman_liver	Isch	liver_serum_liquid	onlyup
7	HP	Haptoglobin	Tai_Long_Pan_2004	Tolerance	Rat	Serum	Up-regulated	human_rat	human_rat_serum	onlyRat_liver	Tol_Rej	liver_serum	up_down
	HP		Tai_Long_Pan_2011	Tolerance	Rat	Serum	Down-regulated	human_rat	human_rat_serum	onlyRat_liver	Tol_Rej	liver_serum	up_down
	HP		Levitsky_2013	Tolerance	Human	Serum	Up-regulated	human_rat	human_rat_serum	onlyRat_liver	Tol_Rej	liver_serum	up_down
	HP		Wang_2018	Tolerance	Rat	Serum	Up-regulated	human_rat	human_rat_serum	onlyRat_liver	Tol_Rej	liver_serum	up_down
	HP		Cheng_2010	Rejection	Rat	Liver	Up-regulated	human_rat	human_rat_serum	onlyRat_liver	Tol_Rej	liver_serum	up_down
8	HPX	Hemopexin	Tai_Long_Pan_2011	Tolerance	Rat	Serum	Up-regulated	human_rat	human_rat_serum	onlyRat_liver	Tol_Isch_Rejec	liver_serum_liquid	up_down
	HPX		Parvianien_2011	IRI	Human	Serum	Down-regulated	human_rat	human_rat_serum	onlyRat_liver	Tol_Isch_Rejec	liver_serum_liquid	up_down
	HPX		Coskun_2018	IRI	Human	Liquid		human_rat	human_rat_serum	onlyRat_liver	Tol_Isch_Rejec	liver_serum_liquid	up_down
	HPX		Cheng_2010	Rejection	Rat	Liver	Up-regulated	human_rat	human_rat_serum	onlyRat_liver	Tol_Isch_Rejec	liver_serum_liquid	up_down
9	HSP60	Heat Shock Protein 60	Tiriveedhi_2012	IRI	Rat	Liver	Down-regulated	human_rat	onlyHuman_serum	onlyRat_liver	Isch_Rej	liver_serum	up_down
	HSP60		Massoud_2011	Rejection	Human	Serum	Up-regulated	human_rat	onlyHuman_serum	onlyRat_liver	Isch_Rej	liver_serum	up_down
10	PADI4	Peptidyl Arginine Deiminase 4	Zhang_2019	IRI	Human	Serum	Up-regulated	onlyHuman	onlyHuman_serum	onlyHuman_liver	Isch	liver_serum	onlyup
	PADI4		Huang_2019	IRI	Human	Liver	Up-regulated	onlyHuman	onlyHuman_serum	onlyHuman_liver	Isch	liver_serum	onlyup

## Sheet: S4f
Number	Gene ID	Protein name	Publication	Type of study	Model	Sample	Regulation	code	code2	code3	code4	code5	code6
1	ACY1	Aminoacyclase 1	Wu_2012	IRI	Human	Liver	Up-regulated	onlyHuman		onlyHuman_liver	Isch	liver_liquid	up_down
	ACY1		Coskun_2018	IRI	Human	Liquid		onlyHuman		onlyHuman_liver	Isch	liver_liquid	up_down
	ACY1		Kornasiewicz_2012	Primary Graft non-function	Human	Liver	Down-regulated	onlyHuman		onlyHuman_liver	Isch	liver_liquid	up_down
2	ADH1A	Alcohol Dehydrogenase 1A (Class I), Alpha Polypeptide	Vascotto_2006	IRI	Human	Liver	Up-regulated	onlyHuman		onlyHuman_liver	Isch	liver_liquid	onlyup
	ADH1A		Coskun_2018	IRI	Human	Liquid		onlyHuman		onlyHuman_liver	Isch	liver_liquid	onlyup
3	ADH4	Alcohol Dehydrogenase 4 (Class II), Pi Polypeptide	Vascotto_2006	IRI	Human	Liver	Up-regulated	onlyHuman		onlyHuman_liver	Isch	liver_liquid	up_down
	ADH4		Wu_2012	IRI	Human	Liver	Down-regulated	onlyHuman		onlyHuman_liver	Isch	liver_liquid	up_down
	ADH4		Coskun_2018	IRI	Human	Liquid		onlyHuman		onlyHuman_liver	Isch	liver_liquid	up_down
4	AGXT	Alanine--Glyoxylate And Serine--Pyruvate Aminotransferase	Vascotto_2006	IRI	Human	Liver	Up-regulated	onlyHuman		onlyHuman_liver	Isch	liver_liquid	onlyup
	AGXT		Coskun_2018	IRI	Human	Liquid		onlyHuman		onlyHuman_liver	Isch	liver_liquid	onlyup
5	AHCY	Adenosylhomocysteinase	Coskun_2018	IRI	Human	Liquid		human_rat		onlyRat_liver	Isch	liver_liquid	onlyup
	AHCY		Tiriveedhi_2012	IRI	Rat	Liver	Up-regulated	human_rat		onlyRat_liver	Isch	liver_liquid	onlyup
6	AKR1C4	do-Keto Reductase Family 1 Member C4	Wu_2012	IRI	Human	Liver	Down-regulated	onlyHuman		onlyHuman_liver	Isch	liver_liquid	onlydown
	AKR1C4		Coskun_2018	IRI	Human	Liquid		onlyHuman		onlyHuman_liver	Isch	liver_liquid	onlydown
7	ALDH1L1	Aldehyde Dehydrogenase 1 Family Member L1	Vascotto_2006	IRI	Human	Liver	Down-regulated	human_rat		human_rat_liver	Isch	liver_liquid	up_down
	ALDH1L1		Coskun_2018	IRI	Human	Liquid		human_rat		human_rat_liver	Isch	liver_liquid	up_down
	ALDH1L1		Tiriveedhi_2012	IRI	Rat	Liver	Up-regulated	human_rat		human_rat_liver	Isch	liver_liquid	up_down
8	ALDH8A1	Aldehyde Dehydrogenase 8 Family Member A1	Coskun_2018	IRI	Human	Liquid		human_rat		onlyRat_liver	Isch	liver_liquid	onlyup
	ALDH8A1		Tiriveedhi_2012	IRI	Rat	Liver	Up-regulated	human_rat		onlyRat_liver	Isch	liver_liquid	onlyup
9	ALDOB	Aldolase, Fructose-Bisphosphate B	Vascotto_2006	IRI	Human	Liver	Up-regulated	onlyHuman		onlyHuman_liver	Isch	liver_liquid	up_down
	ALDOB		Coskun_2018	IRI	Human	Liquid		onlyHuman		onlyHuman_liver	Isch	liver_liquid	up_down
	ALDOB		Kornasiewicz_2012	Primary Graft non-function	Human	Liver	Down-regulated	onlyHuman		onlyHuman_liver	Isch	liver_liquid	up_down
10	ANXA5	Annexin A5	Coskun_2018	IRI	Human	Liquid		human_rat		human_rat_liver	Isch_Rej	liver_liquid	up_down
	ANXA5		Kornasiewicz_2012	Primary Graft non-function	Human	Liver	Up-regulated	human_rat		human_rat_liver	Isch_Rej	liver_liquid	up_down
	ANXA5		Wei_2015	Rejection	Rat	Liver	Down-regulated	human_rat		human_rat_liver	Isch_Rej	liver_liquid	up_down
11	ARG1	Arginase 1	Svetlov_2008	IRI	Rat	Liver	Down-regulated	human_rat		onlyRat_liver	Isch	liver_liquid	onlydown
	ARG1		Coskun_2018	IRI	Human	Liquid		human_rat		onlyRat_liver	Isch	liver_liquid	onlydown
12	ASS1	Argininosuccinate Synthase 1	Coskun_2018	IRI	Human	Liquid		human_rat		onlyRat_liver	Isch_Rej	liver_liquid	up_down
	ASS1		Tiriveedhi_2012	IRI	Rat	Liver	Up-regulated	human_rat		onlyRat_liver	Isch_Rej	liver_liquid	up_down
	ASS1		Cheng_2010	Rejection	Rat	Liver	Down-regulated	human_rat		onlyRat_liver	Isch_Rej	liver_liquid	up_down
13	BHMT	Betaine--Homocysteine S-Methyltransferase	Wu_2012	IRI	Human	Liver	Down-regulated	human_rat		human_rat_liver	Isch_Rej	liver_liquid	onlydown
	BHMT		Coskun_2018	IRI	Human	Liquid		human_rat		human_rat_liver	Isch_Rej	liver_liquid	onlydown
	BHMT		Wei_2015	Rejection	Rat	Liver	Down-regulated	human_rat		human_rat_liver	Isch_Rej	liver_liquid	onlydown
14	BLVRB	Biliverdin Reductase B	Vascotto_2006	IRI	Human	Liver	Up-regulated	onlyHuman		onlyHuman_liver	Isch	liver_liquid	onlyup
	BLVRB		Coskun_2018	IRI	Human	Liquid		onlyHuman		onlyHuman_liver	Isch	liver_liquid	onlyup
15	CA1	Carbonic Anhydrase 1	Vascotto_2006	IRI	Human	Liver	Up-regulated	onlyHuman		onlyHuman_liver	Isch	liver_liquid	up_down
	CA1		Wu_2012	IRI	Human	Liver	Down-regulated	onlyHuman		onlyHuman_liver	Isch	liver_liquid	up_down
	CA1		Coskun_2018	IRI	Human	Liquid		onlyHuman		onlyHuman_liver	Isch	liver_liquid	up_down
	CA1		Huang_2019	IRI	Human	Liver	Up-regulated	onlyHuman		onlyHuman_liver	Isch	liver_liquid	up_down
16	CA2	Carbonic Anhydrase 2	Vascotto_2006	IRI	Human	Liver	Up-regulated	onlyHuman		onlyHuman_liver	Isch	liver_liquid	onlyup
	CA2		Coskun_2018	IRI	Human	Liquid		onlyHuman		onlyHuman_liver	Isch	liver_liquid	onlyup
17	CA3	Carbonic Anhydrase 3	Coskun_2018	IRI	Human	Liquid		human_rat		onlyRat_liver	Isch_Rej	liver_liquid	onlydown
	CA3		Tiriveedhi_2012	IRI	Rat	Liver	Down-regulated	human_rat		onlyRat_liver	Isch_Rej	liver_liquid	onlydown
	CA3		Wei_2015	Rejection	Rat	Liver	Down-regulated	human_rat		onlyRat_liver	Isch_Rej	liver_liquid	onlydown
18	CAT	Catalase	Coskun_2018	IRI	Human	Liquid		human_rat		onlyRat_liver	Isch_Rej	liver_liquid	onlydown
	CAT		Zhang_2007	Rejection	Rat	Liver	Down-regulated	human_rat		onlyRat_liver	Isch_Rej	liver_liquid	onlydown
	CAT		Cheng_2010	Rejection	Rat	Liver	Down-regulated	human_rat		onlyRat_liver	Isch_Rej	liver_liquid	onlydown
19	CES1	Carboxylesterase 1	Vascotto_2006	IRI	Human	Liver	Up-regulated	onlyHuman		onlyHuman_liver	Isch	liver_liquid	onlyup
	CES1		Coskun_2018	IRI	Human	Liquid		onlyHuman		onlyHuman_liver	Isch	liver_liquid	onlyup
20	CFL1	Cofilin 1	Coskun_2018	IRI	Human	Liquid		human_rat		onlyRat_liver	Isch_Rej	liver_liquid	up_down
	CFL1		Zhang_2007	Rejection	Rat	Liver	Up-regulated	human_rat		onlyRat_liver	Isch_Rej	liver_liquid	up_down
	CFL1		Toby_2017	Rejection	Human	PBMCs	Down-regulated	human_rat		onlyRat_liver	Isch_Rej	liver_liquid	up_down
21	CMBL	Carboxymethylenebutenolidase Homolog	Wu_2012	IRI	Human	Liver	Down-regulated	onlyHuman		onlyHuman_liver	Isch	liver_liquid	onlydown
	CMBL		Coskun_2018	IRI	Human	Liquid		onlyHuman		onlyHuman_liver	Isch	liver_liquid	onlydown
22	CRP	C-reactive protein	Tai_Long_Pan_2004	Tolerance	Rat	Serum	Up-regulated	human_rat	onlyRat_serum	onlyRat_liver	Tol_Isch	liver_serum_liquid
	CRP		Coskun_2018	IRI	Human	Liquid		human_rat	onlyRat_serum	onlyRat_liver	Tol_Isch	liver_serum_liquid
	CRP		Tiriveedhi_2012	IRI	Rat	Liver	down-regulated	human_rat	onlyRat_serum	onlyRat_liver	Tol_Isch	liver_serum_liquid
23	CTH	Cystathionine Gamma-Lyase	Coskun_2018	IRI	Human	Liquid		human_rat		onlyRat_liver	Isch	liver_liquid	onlyup
	CTH		Tiriveedhi_2012	IRI	Rat	Liver	Up-regulated	human_rat		onlyRat_liver	Isch	liver_liquid	onlyup
24	DDT	D-Dopachrome Tautomerase	Coskun_2018	IRI	Human	Liquid		human_rat		onlyRat_liver	Isch	liver_liquid	onlyup
	DDT		Tiriveedhi_2012	IRI	Rat	Liver	Up-regulated	human_rat		onlyRat_liver	Isch	liver_liquid	onlyup
25	EEF1A1	Eukaryotic Translation Elongation Factor 1 Alpha 1	Coskun_2018	IRI	Human	Liquid		human_rat		onlyRat_liver	Isch	liver_liquid	onlyup
	EEF1A1		Tiriveedhi_2012	IRI	Rat	Liver	Up-regulated	human_rat		onlyRat_liver	Isch	liver_liquid	onlyup
26	ENO1	Enolase 1	Svetlov_2008	IRI	Rat	Liver	Down-regulated	human_rat		onlyRat_liver	Isch	liver_liquid	onlydown
	ENO1		Coskun_2018	IRI	Human	Liquid		human_rat		onlyRat_liver	Isch	liver_liquid	onlydown
27	ENO2	Enolase 2	Coskun_2018	IRI	Human	Liquid		human_rat		onlyRat_liver	Isch_Rej	liver_liquid	onlyup
	ENO2		Wei_2015	Rejection	Rat	Liver	Up-regulated	human_rat		onlyRat_liver	Isch_Rej	liver_liquid	onlyup
28	FABP4	Fatty Acid Binding Protein 4	Coskun_2018	IRI	Human	Liquid		human_rat		onlyRat_liver	Isch_Rej	liver_liquid	onlyup
	FABP4		Wei_2015	Rejection	Rat	Liver	Up-regulated	human_rat		onlyRat_liver	Isch_Rej	liver_liquid	onlyup
29	FBP1	Fructose-Bisphosphatase 1	Coskun_2018	IRI	Human	Liquid		human_rat		onlyRat_liver	Isch	liver_liquid	onlyup
	FBP1		Tiriveedhi_2012	IRI	Rat	Liver	Up-regulated	human_rat		onlyRat_liver	Isch	liver_liquid	onlyup
30	GAPDH	Glyceraldehyde-3-Phosphate Dehydrogenase	Vascotto_2006	IRI	Human	Liver	Up-regulated	human_rat		human_rat_liver	Isch_Rej	liver_liquid	up_down
	GAPDH		Coskun_2018	IRI	Human	Liquid		human_rat		human_rat_liver	Isch_Rej	liver_liquid	up_down
	GAPDH		Tiriveedhi_2012	IRI	Rat	Liver	Up-regulated	human_rat		human_rat_liver	Isch_Rej	liver_liquid	up_down
	GAPDH		Toby_2017	Rejection	Human	PBMCs	Down-regulated	human_rat		human_rat_liver	Isch_Rej	liver_liquid	up_down
31	GPD1	Glycerol-3-Phosphate Dehydrogenase 1	Coskun_2018	IRI	Human	Liquid		human_rat		onlyRat_liver	Isch	liver_liquid	onlyup
	GPD1		Tiriveedhi_2012	IRI	Rat	Liver	Up-regulated	human_rat		onlyRat_liver	Isch	liver_liquid	onlyup
32	GSTA1	Glutathione S-Transferase Alpha 1	Levitsky_2013	Tolerance	Human	Serum	Up-regulated	human_rat	onlyHuman_serum	human_rat_liver	Tol_Isch_Rejec	liver_serum_liquid
	GSTA1		Vascotto_2006	IRI	Human	Liver	Up-regulated	human_rat	onlyHuman_serum	human_rat_liver	Tol_Isch_Rejec	liver_serum_liquid
	GSTA1		Coskun_2018	IRI	Human	Liquid		human_rat	onlyHuman_serum	human_rat_liver	Tol_Isch_Rejec	liver_serum_liquid
	GSTA1		Wei_2015	Rejection	Rat	Liver	Down-regulated	human_rat	onlyHuman_serum	human_rat_liver	Tol_Isch_Rejec	liver_serum_liquid
33	HAAO	3-Hydroxyanthranilate 3,4-Dioxygenase	Coskun_2018	IRI	Human	Liquid		human_rat		onlyRat_liver	Isch	liver_liquid	onlyup
	HAAO		Tiriveedhi_2012	IRI	Rat	Liver	Up-regulated	human_rat		onlyRat_liver	Isch	liver_liquid	onlyup
34	HBA1	Hemoglobin Subunit Alpha 1	Coskun_2018	IRI	Human	Liquid		onlyHuman		onlyHuman_liver	Isch	liver_liquid	onlyup
	HBA1		Huang_2019	IRI	Human	Liver	Up-regulated	onlyHuman		onlyHuman_liver	Isch	liver_liquid	onlyup
35	HBB	Hemoglobine subunit beta	Coskun_2018	IRI	Human	Liquid		onlyHuman	onlyHuman_serum	onlyHuman_liver	Isch	liver_serum_liquid
	HBB		Zhang_2019	IRI	Human	Serum	Up-regulated	onlyHuman	onlyHuman_serum	onlyHuman_liver	Isch	liver_serum_liquid
	HBB		Huang_2019	IRI	Human	Liver	Up-regulated	onlyHuman	onlyHuman_serum	onlyHuman_liver	Isch	liver_serum_liquid
36	HGD	Homogentisate 1,2-Dioxygenase	Coskun_2018	IRI	Human	Liquid		human_rat		onlyRat_liver	Isch	liver_liquid	onlyup
	HGD		Tiriveedhi_2012	IRI	Rat	Liver	Up-regulated	human_rat		onlyRat_liver	Isch	liver_liquid	onlyup
37	HPD	4-Hydroxyphenylpyruvate Dioxygenase	Vascotto_2006	IRI	Human	Liver	Down-regulated	onlyHuman		onlyHuman_liver	Isch	liver_liquid	onlydown
	HPD		Coskun_2018	IRI	Human	Liquid		onlyHuman		onlyHuman_liver	Isch	liver_liquid	onlydown
38	HPX	Hemopexin	Tai_Long_Pan_2011	Tolerance	Rat	Serum	Up-regulated	human_rat	human_rat_serum	onlyRat_liver	Tol_Isch_Rejec	liver_serum_liquid
	HPX		Parvianien_2011	IRI	Human	Serum	Down-regulated	human_rat	human_rat_serum	onlyRat_liver	Tol_Isch_Rejec	liver_serum_liquid
	HPX		Coskun_2018	IRI	Human	Liquid		human_rat	human_rat_serum	onlyRat_liver	Tol_Isch_Rejec	liver_serum_liquid
	HPX		Cheng_2010	Rejection	Rat	Liver	Up-regulated	human_rat	human_rat_serum	onlyRat_liver	Tol_Isch_Rejec	liver_serum_liquid
39	HSPA8	Heat Shock Protein Family A (Hsp70) Member 8	Vascotto_2006	IRI	Human	Liver	Up-regulated	onlyHuman		onlyHuman_liver	Isch	liver_liquid	onlyup
	HSPA8		Coskun_2018	IRI	Human	Liquid		onlyHuman		onlyHuman_liver	Isch	liver_liquid	onlyup
40	IDH1	Isocitrate Dehydrogenase (NADP(+)) 1	Coskun_2018	IRI	Human	Liquid		human_rat		onlyRat_liver	Isch	liver_liquid	onlydown
	IDH1		Tiriveedhi_2012	IRI	Rat	Liver	Down-regulated	human_rat		onlyRat_liver	Isch	liver_liquid	onlydown
41	LDHA	Lactate Dehydrogenase A	Wu_2012	IRI	Human	Liver	Down-regulated	onlyHuman		onlyHuman_liver	Isch	liver_liquid	onlydown
	LDHA		Coskun_2018	IRI	Human	Liquid		onlyHuman		onlyHuman_liver	Isch	liver_liquid	onlydown
42	MTHFD1	Methylenetetrahydrofolate Dehydrogenase, Cyclohydrolase And Formyltetrahydrofolate Synthetase 1	Vascotto_2006	IRI	Human	Liver	Up-regulated	onlyHuman		onlyHuman_liver	Isch	liver_liquid	onlyup
	MTHFD1		Coskun_2018	IRI	Human	Liquid		onlyHuman		onlyHuman_liver	Isch	liver_liquid	onlyup
	MTHFD1		Kornasiewicz_2012	Primary Graft non-function	Human	Liver	Up-regulated	onlyHuman		onlyHuman_liver	Isch	liver_liquid	onlyup
43	PBLD	Phenazine Biosynthesis Like Protein Domain Containing	Coskun_2018	IRI	Human	Liquid		human_rat		onlyRat_liver	Isch_Rej	liver_liquid	onlydown
	PBLD		Cheng_2010	Rejection	Rat	Liver	Down-regulated	human_rat		onlyRat_liver	Isch_Rej	liver_liquid	onlydown
44	PEBP1	Phosphatidylethanolamine Binding Protein 1	Coskun_2018	IRI	Human	Liquid		human_rat		onlyRat_liver	Isch	liver_liquid	onlyup
	PEBP1		Tiriveedhi_2012	IRI	Rat	Liver	Up-regulated	human_rat		onlyRat_liver	Isch	liver_liquid	onlyup
45	PGAM1	Phosphoglycerate Mutase 1	Wu_2012	IRI	Human	Liver	Up-regulated	onlyHuman		onlyHuman_liver	Isch	liver_liquid	onlyup
	PGAM1		Coskun_2018	IRI	Human	Liquid		onlyHuman		onlyHuman_liver	Isch	liver_liquid	onlyup
46	PGM1	Phosphoglucomutase 1	Vascotto_2006	IRI	Human	Liver	Down-regulated	onlyHuman		onlyHuman_liver	Isch_Rej	liver_liquid	onlydown
	PGM1		Coskun_2018	IRI	Human	Liquid		onlyHuman		onlyHuman_liver	Isch_Rej	liver_liquid	onlydown
	PGM1		Toby_2017	Rejection	Human	PBMCs	Down-regulated	onlyHuman		onlyHuman_liver	Isch_Rej	liver_liquid	onlydown
47	PKLR	Pyruvate Kinase L/R	Knecht_2018	IRI	Rat	Liver	Down-regulated	human_rat		onlyRat_liver	Isch	liver_liquid	onlydown
	PKLR		Coskun_2018	IRI	Human	Liquid		human_rat		onlyRat_liver	Isch	liver_liquid	onlydown
48	PPIA	Peptidylprolyl Isomerase A	Vascotto_2006	IRI	Human	Liver	Up-regulated	onlyHuman		onlyHuman_liver	Isch	liver_liquid	onlyup
	PPIA		Coskun_2018	IRI	Human	Liquid		onlyHuman		onlyHuman_liver	Isch	liver_liquid	onlyup
49	PRDX1	Peroxiredoxin 1	Coskun_2018	IRI	Human	Liquid		human_rat		onlyRat_liver	Isch	liver_liquid	onlydown
	PRDX1		Tiriveedhi_2012	IRI	Rat	Liver	Down-regulated	human_rat		onlyRat_liver	Isch	liver_liquid	onlydown
50	PRDX2	Peroxiredoxin 2	Wu_2012	IRI	Human	Liver	Up-regulated	onlyHuman		onlyHuman_liver	Isch	liver_liquid	onlyup
	PRDX2		Coskun_2018	IRI	Human	Liquid		onlyHuman		onlyHuman_liver	Isch	liver_liquid	onlyup
51	PRDX5	Peroxiredoxin 5	Vascotto_2006	IRI	Human	Liver	Up-regulated	onlyHuman		onlyHuman_liver	Isch	liver_liquid	onlyup
	PRDX5		Coskun_2018	IRI	Human	Liquid		onlyHuman		onlyHuman_liver	Isch	liver_liquid	onlyup
52	PRDX6	Peroxiredoxin 6	Wu_2012	IRI	Human	Liver	Up-regulated	human_rat		human_rat_liver	Isch	liver_liquid	onlyup
	PRDX6		Coskun_2018	IRI	Human	Liquid		human_rat		human_rat_liver	Isch	liver_liquid	onlyup
	PRDX6		Tiriveedhi_2012	IRI	Rat	Liver	Up-regulated	human_rat		human_rat_liver	Isch	liver_liquid	onlyup
53	PYGL	Glycogen Phosphorylase L	Svetlov_2008	IRI	Rat	Liver	Down-regulated	human_rat		onlyRat_liver	Isch	liver_liquid	onlydown
	PYGL		Coskun_2018	IRI	Human	Liquid		human_rat		onlyRat_liver	Isch	liver_liquid	onlydown
54	QDPR	Quinoid Dihydropteridine Reductase	Coskun_2018	IRI	Human	Liquid		human_rat		onlyRat_liver	Isch	liver_liquid	onlydown
	QDPR		Tiriveedhi_2012	IRI	Rat	Liver	Down-regulated	human_rat		onlyRat_liver	Isch	liver_liquid	onlydown
55	S100A8	S100 Calcium Binding Protein A8	Vascotto_2006	IRI	Human	Liver	Up-regulated	onlyHuman		onlyHuman_liver	Isch	liver_liquid	onlyup
	S100A8		Coskun_2018	IRI	Human	Liquid		onlyHuman		onlyHuman_liver	Isch	liver_liquid	onlyup
56	SELENBP1	Selenium Binding Protein 1	Wu_2012	IRI	Human	Liver	Up-regulated	onlyHuman		onlyHuman_liver	Isch	liver_liquid	onlyup
	SELENBP1		Coskun_2018	IRI	Human	Liquid		onlyHuman		onlyHuman_liver	Isch	liver_liquid	onlyup
57	SOD1	Superoxide Dismutase 1	Coskun_2018	IRI	Human	Liquid		human_rat		onlyRat_liver	Isch_Rej	liver_liquid	onlydown
	SOD1		Toby_2017	Rejection	Human	PBMCs	Down-regulated	human_rat		onlyRat_liver	Isch_Rej	liver_liquid	onlydown
	SOD1		Wu_2010	Liver_regeneration	Rat	Liver	Down-regulated	human_rat		onlyRat_liver	Isch_Rej	liver_liquid	onlydown
58	SULT1A1	Sulfotransferase Family 1A Member 1	Coskun_2018	IRI	Human	Liquid		human_rat		onlyRat_liver	Isch	liver_liquid	onlyup
	SULT1A1		Tiriveedhi_2012	IRI	Rat	Liver	Up-regulated	human_rat		onlyRat_liver	Isch	liver_liquid	onlyup
59	TALDO1	Transaldolase 1	Coskun_2018	IRI	Human	Liquid		human_rat		onlyRat_liver	Isch	liver_liquid	onlyup
	TALDO1		Tiriveedhi_2012	IRI	Rat	Liver	Up-regulated	human_rat		onlyRat_liver	Isch	liver_liquid	onlyup
60	TKFC	Triokinase And FMN Cyclase	Knecht_2018	IRI	Rat	Liver	Up-regulated	human_rat		onlyRat_liver	Isch	liver_liquid	onlyup
	TKFC		Coskun_2018	IRI	Human	Liquid		human_rat		onlyRat_liver	Isch	liver_liquid	onlyup
61	TKT	Transketolase	Coskun_2018	IRI	Human	Liquid		human_rat		onlyRat_liver	Isch	liver_liquid	onlyup
	TKT		Tiriveedhi_2012	IRI	Rat	Liver	Up-regulated	human_rat		onlyRat_liver	Isch	liver_liquid	onlyup
62	VIM	Vimentin	Coskun_2018	IRI	Human	Liquid		human_rat		onlyRat_liver	Isch	liver_liquid	onlyup
	VIM		Wu_2010	Liver_regeneration	Rat	Liver	Up-regulated	human_rat		onlyRat_liver	Isch	liver_liquid	onlyup
63	YWHAZ	Tyrosine 3-Monooxygenase/Tryptophan 5-Monooxygenase Activation Protein Zeta	Coskun_2018	IRI	Human	Liquid		human_rat		onlyRat_liver	Isch	liver_liquid	onlydown
	YWHAZ		Tiriveedhi_2012	IRI	Rat	Liver	Down-regulated	human_rat		onlyRat_liver	Isch	liver_liquid	onlydown

## Sheet: S4g
Number	Gene ID	Protein name	Publication	Type of study	Model	Sample	Regulation	code	code2	code3	code4	code5	code6
1	A1BG	Alpha-1-B Glycoprotein	Parvianien_2011	IRI	Human	Serum	Down-regulated	onlyHuman	onlyHuman_serum		Isch	serum_liquid	onlydown
	A1BG		Coskun_2018	IRI	Human	Liquid		onlyHuman	onlyHuman_serum		Isch	serum_liquid	onlydown
2	AGT	Angiotensinogen	Parvianien_2011	IRI	Human	Serum	Up-regulated	onlyHuman	onlyHuman_serum		Isch	serum_liquid	onlyup
	AGT		Coskun_2018	IRI	Human	Liquid		onlyHuman	onlyHuman_serum		Isch	serum_liquid	onlyup
3	AHSG	Alpha 2-HS Glycoprotein	Tai_Long_Pan_2004	Tolerance	Rat	Serum	Up-regulated	human_rat	human_rat_serum		Tol_Isch	serum_liquid	up_down
	AHSG		Parvianien_2011	IRI	Human	Serum	Down-regulated	human_rat	human_rat_serum		Tol_Isch	serum_liquid	up_down
	AHSG		Coskun_2018	IRI	Human	Liquid		human_rat	human_rat_serum		Tol_Isch	serum_liquid	up_down
4	AMBP	Alpha-1-Microglobulin/Bikunin Precursor	Coskun_2018	IRI	Human	Liquid		onlyHuman	onlyHuman_serum		Isch_Rej	serum_liquid	onlyup
	AMBP		Levitsky_2011	CDK	Human	Plasma	Up-regulated	onlyHuman	onlyHuman_serum		Isch_Rej	serum_liquid	onlyup
	AMBP		Massoud_2011	Rejection	Human	Serum	Up-regulated	onlyHuman	onlyHuman_serum		Isch_Rej	serum_liquid	onlyup
5	APCS	APC Regulator Of WNT Signaling Pathway	Levitsky_2013	Tolerance	Human	Serum	Up-regulated	onlyHuman	onlyHuman_serum		Tol_Isch	serum_liquid	onlyup
	APCS		Coskun_2018	IRI	Human	Liquid		onlyHuman	onlyHuman_serum		Tol_Isch	serum_liquid	onlyup
6	APOA4	Apolipoprotein A4	Tai_Long_Pan_2004	Tolerance	Rat	Serum	Down-regulated	human_rat	human_rat_serum		Tol_Isch	serum_liquid	onlydown
	APOA4		Parvianien_2011	IRI	Human	Serum	Down-regulated	human_rat	human_rat_serum		Tol_Isch	serum_liquid	onlydown
	APOA4		Coskun_2018	IRI	Human	Liquid		human_rat	human_rat_serum		Tol_Isch	serum_liquid	onlydown
7	AZGP1	Alpha-2-Glycoprotein 1, Zinc-Binding	Coskun_2018	IRI	Human	Liquid		onlyHuman	onlyHuman_serum		Isch_Rej	serum_liquid	onlyup
	AZGP1		Massoud_2011	Rejection	Human	Serum	Up-regulated	onlyHuman	onlyHuman_serum		Isch_Rej	serum_liquid	onlyup
8	C4A	Complement C4A (Rodgers Blood Group)	Coskun_2018	IRI	Human	Liquid		onlyHuman	onlyHuman_serum		Isch_Rej	serum_liquid	onlyup
	C4A		Massoud_2011	Rejection	Human	Serum	Up-regulated	onlyHuman	onlyHuman_serum		Isch_Rej	serum_liquid	onlyup
9	C4B	Complement C4B (Chido Blood Group)	Coskun_2018	IRI	Human	Liquid		onlyHuman	onlyHuman_serum		Isch_Rej	serum_liquid	onlyup
	C4B		Massoud_2011	Rejection	Human	Serum	Up-regulated	onlyHuman	onlyHuman_serum		Isch_Rej	serum_liquid	onlyup
10	CFB	Complement Factor B	Parvianien_2011	IRI	Human	Serum	Up-regulated	onlyHuman	onlyHuman_serum		Isch	serum_liquid	onlyup
	CFB		Coskun_2018	IRI	Human	Liquid		onlyHuman	onlyHuman_serum		Isch	serum_liquid	onlyup
11	CFH	Complement Factor H	Parvianien_2011	IRI	Human	Serum	Down-regulated	onlyHuman	onlyHuman_serum		Isch	serum_liquid	onlydown
	CFH		Coskun_2018	IRI	Human	Liquid		onlyHuman	onlyHuman_serum		Isch	serum_liquid	onlydown
12	CP	Ceruloplasmin	Tai_Long_Pan_2011	Tolerance	Rat	Serum	Down-regulated	human_rat	human_rat_serum		Tol_Isch	serum_liquid	up_down
	CP		Wang_2018	Tolerance	Rat	Serum	Up-regulated	human_rat	human_rat_serum		Tol_Isch	serum_liquid	up_down
	CP		Parvianien_2011	IRI	Human	Serum	Down-regulated	human_rat	human_rat_serum		Tol_Isch	serum_liquid	up_down
	CP		Coskun_2018	IRI	Human	Liquid		human_rat	human_rat_serum		Tol_Isch	serum_liquid	up_down
13	CRP	C-reactive protein	Tai_Long_Pan_2004	Tolerance	Rat	Serum	Up-regulated	human_rat	onlyRat_serum	onlyRat_liver	Tol_Isch	liver_serum_liquid
	CRP		Coskun_2018	IRI	Human	Liquid		human_rat	onlyRat_serum	onlyRat_liver	Tol_Isch	liver_serum_liquid
	CRP		Tiriveedhi_2012	IRI	Rat	Liver	down-regulated	human_rat	onlyRat_serum	onlyRat_liver	Tol_Isch	liver_serum_liquid
14	EIF5A	Eukaryotic Translation Initiation Factor 5A	Coskun_2018	IRI	Human	Liquid		onlyHuman	onlyHuman_serum		Isch_Rej	serum_liquid	onlydown
	EIF5A		Jiang_2018	Rejection	Human	Serum	Down-regulated	onlyHuman	onlyHuman_serum		Isch_Rej	serum_liquid	onlydown
15	F2	Coagulation Factor II, Thrombin	Parvianien_2011	IRI	Human	Serum	Up-regulated	onlyHuman	onlyHuman_serum		Isch	serum_liquid	onlyup
	F2		Coskun_2018	IRI	Human	Liquid		onlyHuman	onlyHuman_serum		Isch	serum_liquid	onlyup
16	FGA	Fibrinogen Alpha Chain	Parvianien_2011	IRI	Human	Serum	Down-regulated	onlyHuman	onlyHuman_serum		Isch_Rej	serum_liquid	up_down
	FGA		Coskun_2018	IRI	Human	Liquid		onlyHuman	onlyHuman_serum		Isch_Rej	serum_liquid	up_down
	FGA		Massoud_2011	Rejection	Human	Serum	Up-regulated	onlyHuman	onlyHuman_serum		Isch_Rej	serum_liquid	up_down
17	FGB	Fibrinogen Beta Chain	Parvianien_2011	IRI	Human	Serum	Down-regulated	onlyHuman	onlyHuman_serum		Isch	serum_liquid	onlydown
	FGB		Coskun_2018	IRI	Human	Liquid		onlyHuman	onlyHuman_serum		Isch	serum_liquid	onlydown
18	FGG	Fibrinogen Gamma Chain	Parvianien_2011	IRI	Human	Serum	Down-regulated	onlyHuman	onlyHuman_serum		Isch	serum_liquid	onlydown
	FGG		Coskun_2018	IRI	Human	Liquid		onlyHuman	onlyHuman_serum		Isch	serum_liquid	onlydown
19	GC	GC Vitamin D Binding Protein	Tai_Long_Pan_2004	Tolerance	Rat	Serum	Down-regulated	human_rat	human_rat_serum		Tol_Isch	serum_liquid	up_down
	GC		Tai_Long_Pan_2011	Tolerance	Rat	Serum	Up-regulated	human_rat	human_rat_serum		Tol_Isch	serum_liquid	up_down
	GC		Parvianien_2011	IRI	Human	Serum	Down-regulated	human_rat	human_rat_serum		Tol_Isch	serum_liquid	up_down
	GC		Coskun_2018	IRI	Human	Liquid		human_rat	human_rat_serum		Tol_Isch	serum_liquid	up_down
	GC		Zhang_2019	IRI	Human	Serum	Up-regulated	human_rat	human_rat_serum		Tol_Isch	serum_liquid	up_down
20	GSTA1	Glutathione S-Transferase Alpha 1	Levitsky_2013	Tolerance	Human	Serum	Up-regulated	human_rat	onlyHuman_serum	human_rat_liver	Tol_Isch_Rejec	liver_serum_liquid
	GSTA1		Vascotto_2006	IRI	Human	Liver	Up-regulated	human_rat	onlyHuman_serum	human_rat_liver	Tol_Isch_Rejec	liver_serum_liquid
	GSTA1		Coskun_2018	IRI	Human	Liquid		human_rat	onlyHuman_serum	human_rat_liver	Tol_Isch_Rejec	liver_serum_liquid
	GSTA1		Wei_2015	Rejection	Rat	Liver	Down-regulated	human_rat	onlyHuman_serum	human_rat_liver	Tol_Isch_Rejec	liver_serum_liquid
21	HBB	Hemoglobine subunit beta	Coskun_2018	IRI	Human	Liquid		onlyHuman	onlyHuman_serum	onlyHuman_liver	Isch	liver_serum_liquid
	HBB		Zhang_2019	IRI	Human	Serum	Up-regulated	onlyHuman	onlyHuman_serum	onlyHuman_liver	Isch	liver_serum_liquid
	HBB		Huang_2019	IRI	Human	Liver	Up-regulated	onlyHuman	onlyHuman_serum	onlyHuman_liver	Isch	liver_serum_liquid
22	HPX	Hemopexin	Tai_Long_Pan_2011	Tolerance	Rat	Serum	Up-regulated	human_rat	human_rat_serum	onlyRat_liver	Tol_Isch_Rejec	liver_serum_liquid
	HPX		Parvianien_2011	IRI	Human	Serum	Down-regulated	human_rat	human_rat_serum	onlyRat_liver	Tol_Isch_Rejec	liver_serum_liquid
	HPX		Coskun_2018	IRI	Human	Liquid		human_rat	human_rat_serum	onlyRat_liver	Tol_Isch_Rejec	liver_serum_liquid
	HPX		Cheng_2010	Rejection	Rat	Liver	Up-regulated	human_rat	human_rat_serum	onlyRat_liver	Tol_Isch_Rejec	liver_serum_liquid
23	ITIH4	Inter-Alpha-Trypsin Inhibitor Heavy Chain 4	Parvianien_2011	IRI	Human	Serum	Up-regulated	onlyHuman	onlyHuman_serum		Isch	serum_liquid	onlyup
	ITIH4		Coskun_2018	IRI	Human	Liquid		onlyHuman	onlyHuman_serum		Isch	serum_liquid	onlyup
24	KNG1	Kininogen 1	Parvianien_2011	IRI	Human	Serum	Down-regulated	onlyHuman	onlyHuman_serum		Isch	serum_liquid	onlydown
	KNG1		Coskun_2018	IRI	Human	Liquid		onlyHuman	onlyHuman_serum		Isch	serum_liquid	onlydown
25	LRG1	Leucine Rich Alpha-2-Glycoprotein 1	Coskun_2018	IRI	Human	Liquid		onlyHuman	onlyHuman_serum		Isch_Rej	serum_liquid	onlyup
	LRG1		Massoud_2011	Rejection	Human	Serum	Up-regulated	onlyHuman	onlyHuman_serum		Isch_Rej	serum_liquid	onlyup
26	SAA1	Serum Amyloid A1	Coskun_2018	IRI	Human	Liquid		onlyHuman	onlyHuman_serum		Isch_Rej	serum_liquid	onlyup
	SAA1		Massoud_2011	Rejection	Human	Serum	Up-regulated	onlyHuman	onlyHuman_serum		Isch_Rej	serum_liquid	onlyup
27	SERPINA3	Serpin Family A Member 3	Parvianien_2011	IRI	Human	Serum	Up-regulated	onlyHuman	onlyHuman_serum		Isch	serum_liquid	onlyup
	SERPINA3		Coskun_2018	IRI	Human	Liquid		onlyHuman	onlyHuman_serum		Isch	serum_liquid	onlyup
28	SERPINC1	Serpin Family C Member 1	Parvianien_2011	IRI	Human	Serum	Down-regulated	onlyHuman	onlyHuman_serum		Isch	serum_liquid	onlydown
	SERPINC1		Coskun_2018	IRI	Human	Liquid		onlyHuman	onlyHuman_serum		Isch	serum_liquid	onlydown

## Sheet: S4h
Number	Gene ID	Protein name	Publication	Type of study	Model	Sample	Regulation	code	code2	code3	code4	code5	code6
1	CRP	C-reactive protein	Tai_Long_Pan_2004	Tolerance	Rat	Serum	Up-regulated	human_rat	onlyRat_serum	onlyRat_liver	Tol_Isch	liver_serum_liquid
	CRP		Coskun_2018	IRI	Human	Liquid		human_rat	onlyRat_serum	onlyRat_liver	Tol_Isch	liver_serum_liquid
	CRP		Tiriveedhi_2012	IRI	Rat	Liver	down-regulated	human_rat	onlyRat_serum	onlyRat_liver	Tol_Isch	liver_serum_liquid
2	GSTA1	Glutathione S-Transferase Alpha 1	Levitsky_2013	Tolerance	Human	Serum	Up-regulated	human_rat	onlyHuman_serum	human_rat_liver	Tol_Isch_Rejec	liver_serum_liquid
	GSTA1		Vascotto_2006	IRI	Human	Liver	Up-regulated	human_rat	onlyHuman_serum	human_rat_liver	Tol_Isch_Rejec	liver_serum_liquid
	GSTA1		Coskun_2018	IRI	Human	Liquid		human_rat	onlyHuman_serum	human_rat_liver	Tol_Isch_Rejec	liver_serum_liquid
	GSTA1		Wei_2015	Rechazo	Rat	Liver	Down-regulated	human_rat	onlyHuman_serum	human_rat_liver	Tol_Isch_Rejec	liver_serum_liquid
3	HBB	Hemoglobine subunit beta	Coskun_2018	IRI	Human	Liquid		onlyHuman	onlyHuman_serum	onlyHuman_liver	Isch	liver_serum_liquid
	HBB		Zhang_2019	IRI	Human	Serum	Up-regulated	onlyHuman	onlyHuman_serum	onlyHuman_liver	Isch	liver_serum_liquid
	HBB		Huang_2019	IRI	Human	Liver	Up-regulated	onlyHuman	onlyHuman_serum	onlyHuman_liver	Isch	liver_serum_liquid
4	HPX	Hemopexin	Tai_Long_Pan_2011	Tolerance	Rat	Serum	Up-regulated	human_rat	human_rat_serum	onlyRat_liver	Tol_Isch_Rejec	liver_serum_liquid
	HPX		Parvianien_2011	IRI	Human	Serum	Down-regulated	human_rat	human_rat_serum	onlyRat_liver	Tol_Isch_Rejec	liver_serum_liquid
	HPX		Coskun_2018	IRI	Human	Liquid		human_rat	human_rat_serum	onlyRat_liver	Tol_Isch_Rejec	liver_serum_liquid
	HPX		Cheng_2010	Rechazo	Rat	Liver	Up-regulated	human_rat	human_rat_serum	onlyRat_liver	Tol_Isch_Rejec	liver_serum_liquid

## Sheet: S4i
	Gene ID	Protein name	n	Publications	Specie	Sample	Proportion
	C3	Complement C3	4	Tai_Long_Pan_2004, Levitsky_2013, Parvianien_2011, Massoud_2011	Rat, Human, Human, Human	Serum, Serum, Serum, Serum	0.444444
	GC	GC Vitamin D Binding Protein	4	Tai_Long_Pan_2004, Tai_Long_Pan_2011, Parvianien_2011, Zhang_2019	Rat, Rat, Human, Human	Serum, Serum, Serum, Serum	0.444444
	HP	Haptoglobin	4	Tai_Long_Pan_2004, Tai_Long_Pan_2011, Levitsky_2013, Wang_2018	Rat, Rat, Human, Rat	Serum, Serum, Serum, Serum	0.444444
	APOA1	Apolipoprotein A1	3	Tai_Long_Pan_2004, Parvianien_2011, Massoud_2011	Rat, Human, Human	Serum, Serum, Serum	0.333333
	APOE	Apolipoprotein E	3	Tai_Long_Pan_2004, Tai_Long_Pan_2011, Parvianien_2011	Rat, Rat, Human	Serum, Serum, Serum	0.333333
	APOH	Apolipoprotein H	3	Parvianien_2011, Levitsky_2011, Massoud_2011	Human, Human, Human	Serum, Plasma, Serum	0.333333
	CP	Ceruloplasmin	3	Tai_Long_Pan_2011, Wang_2018, Parvianien_2011	Rat, Rat, Human	Serum, Serum, Serum	0.333333
	MAP1	Microtubule Associated Protein 1	3	Tai_Long_Pan_2004, Tai_Long_Pan_2011, Wang_2018	Rat, Rat, Rat	Serum, Serum, Serum	0.333333
	A2M	Alpha-2-Macroglobulin	2	Tai_Long_Pan_2011, Parvianien_2011	Rat, Human	Serum, Serum	0.222222
	AHSG	Alpha 2-HS Glycoprotein	2	Tai_Long_Pan_2004, Parvianien_2011	Rat, Human	Serum, Serum	0.222222
	AMBP	Alpha-1-Microglobulin/Bikunin Precursor	2	Levitsky_2011, Massoud_2011	Human, Human	Plasma, Serum	0.222222
	APOA4	Apolipoprotein A4	2	Tai_Long_Pan_2004, Parvianien_2011	Rat, Human	Serum, Serum	0.222222
	APOB	Apolipoprotein B	2	Parvianien_2011, Massoud_2011	Human, Human	Serum, Serum	0.222222
	F7	Coagulation Factor VII	2	Levitsky_2013, Levitsky_2011	Human, Human	Serum, Plasma	0.222222
	FGA	Fibrinogen Alpha Chain	2	Parvianien_2011, Massoud_2011	Human, Human	Serum, Serum	0.222222
	FKBP10	FKBP Prolyl Isomerase 10	2	Massoud_2011, Massoud_2011	Human, Human	Serum, Serum	0.222222
	HPX	Hemopexin	2	Tai_Long_Pan_2011, Parvianien_2011	Rat, Human	Serum, Serum	0.222222
	PIGR	Polymeric Immunoglobulin Receptor	2	Tai_Long_Pan_2011, Jiang_2018	Rat, Human	Serum, Serum	0.222222
	SERPINA1	Serpin Family A Member 1	2	Tai_Long_Pan_2011, Massoud_2011	Rat, Human	Serum, Serum	0.222222
	SERPING1	Serpin Family G Member 1	2	Parvianien_2011, Massoud_2011	Human, Human	Serum, Serum	0.222222
	TFF3	Trefoil Factor 3	2	Levitsky_2013, Levitsky_2011	Human, Human	Serum, Plasma	0.222222
	A1BG	Alpha-1-B Glycoprotein	1	Parvianien_2011	Human	Serum	0.111111
	A1IR		1	Tai_Long_Pan_2011	Rat	Serum	0.111111
	A1M	Alpha-1-Microglobulin/Bikunin Precursor	1	Tai_Long_Pan_2011	Rat	Serum	0.111111
	ACTG1	Actin Gamma 1	1	Tai_Long_Pan_2011	Rat	Serum	0.111111
	AGT	Angiotensinogen	1	Parvianien_2011	Human	Serum	0.111111
	AK7	Adenylate Kinase 7	1	Massoud_2011	Human	Serum	0.111111
	ALB	Albumin	1	Tai_Long_Pan_2004	Rat	Serum	0.111111
	APCS	Amyloid P Component, Serum	1	Levitsky_2013	Human	Serum	0.111111
	APOA2	Apolipoprotein A2	1	Parvianien_2011	Human	Serum	0.111111
	APOC1	Apolipoprotein C1	1	Massoud_2011	Human	Serum	0.111111
	APOC3	Apolipoprotein C3	1	Levitsky_2011	Human	Plasma	0.111111
	APOD	Apolipoprotein D	1	Massoud_2011	Human	Serum	0.111111
	AXL	AXL Receptor Tyrosine Kinase	1	Levitsky_2013	Human	Serum	0.111111
	AZGP1	Alpha-2-Glycoprotein 1, Zinc-Binding	1	Massoud_2011	Human	Serum	0.111111
	B2M	Beta-2-Microglobulin	1	Levitsky_2011	Human	Plasma	0.111111
	C1ORF174	Chromosome 1 Open Reading Frame 174	1	Zhang_2019	Human	Serum	0.111111
	C1QA	Complement C1q A Chain	1	Massoud_2011	Human	Serum	0.111111
	C4A	Complement C4A	1	Massoud_2011	Human	Serum	0.111111
	C4B	Complement C4B	1	Massoud_2011	Human	Serum	0.111111
	CCL2	C-C Motif Chemokine Ligand 2	1	Wang_2018	Rat	Serum	0.111111
	CCL20	C-C Motif Chemokine Ligand 20	1	Wang_2018	Rat	Serum	0.111111
	CD33	CD33 Molecule	1	Massoud_2011	Human	Serum	0.111111
	CD40	CD40 Molecule	1	Levitsky_2013	Human	Serum	0.111111
	CD5	CD5 Molecule	1	Levitsky_2013	Human	Serum	0.111111
	CFB	Complement Factor B	1	Parvianien_2011	Human	Serum	0.111111
	CFH	Complement Factor H	1	Parvianien_2011	Human	Serum	0.111111
	CFHR1	Complement Factor H Related 1	1	Jiang_2018	Human	Serum	0.111111
	CFHR5	Complement Factor H Related 5	1	Jiang_2018	Human	Serum	0.111111
	CHGA	Chromogranin A	1	Levitsky_2011	Human	Plasma	0.111111
	CLTC	Clathrin Heavy Chain	1	Zhang_2019	Human	Serum	0.111111
	CLU	Clusterin	1	Massoud_2011	Human	Serum	0.111111
	COL12A1	Collagen Type XII Alpha 1 Chain	1	Zhang_2019	Human	Serum	0.111111
	CRP	C-Reactive Protein	1	Tai_Long_Pan_2004	Rat	Serum	0.111111
	CST3	Cystatin C	1	Levitsky_2011	Human	Plasma	0.111111
	EIF5A	Eukaryotic Translation Initiation Factor 5A	1	Jiang_2018	Human	Serum	0.111111
	ENDOGL1	Exo/Endonuclease G	1	Zhang_2019	Human	Serum	0.111111
	F2	Coagulation Factor II, Thrombin	1	Parvianien_2011	Human	Serum	0.111111
	FABP	Fatty Acid Binding Protein	1	Levitsky_2011	Human	Plasma	0.111111
	FCN1	Ficolin 1	1	Jiang_2018	Human	Serum	0.111111
	FGB	Fibrinogen Beta Chain	1	Parvianien_2011	Human	Serum	0.111111
	FGG	Fibrinogen Gamma Chain	1	Parvianien_2011	Human	Serum	0.111111
	GPADH	Glyceraldehyde-3-Phosphate Dehydrogenase	1	Massoud_2011	Human	Serum	0.111111
	GPX3	Glutathione Peroxidase 3	1	Jiang_2018	Human	Serum	0.111111
	GSTA1	Glutathione S-Transferase Alpha 1	1	Levitsky_2013	Human	Serum	0.111111
	H4C1	H4 Clustered Histone 1	1	Zhang_2019	Human	Serum	0.111111
	HBB	Hemoglobin Subunit Beta	1	Zhang_2019	Human	Serum	0.111111
	HRG	Histidine Rich Glycoprotein	1	Parvianien_2011	Human	Serum	0.111111
	HSP60	Heat Shock Protein Family D Member 1	1	Massoud_2011	Human	Serum	0.111111
	HSP70	Heat Shock Protein Family A Member 4	1	Massoud_2011	Human	Serum	0.111111
	IGFBP	Insulin Like Growth Factor Binding Protein	1	Massoud_2011	Human	Serum	0.111111
	IGFBP1	Insulin Like Growth Factor Binding Protein 1	1	Jiang_2018	Human	Serum	0.111111
	IGH-6	Immunoglobulin Heavy Locus	1	Tai_Long_Pan_2011	Rat	Serum	0.111111
	IGHA	Immunoglobulin Heavy Constant Alpha	1	Tai_Long_Pan_2011	Rat	Serum	0.111111
	IGHM	Immunoglobulin Heavy Constant Mu	1	Parvianien_2011	Human	Serum	0.111111
	IGKC	Immunoglobulin Kappa Constant	1	Parvianien_2011	Human	Serum	0.111111
	IL13	Interleukin 13	1	Levitsky_2013	Human	Serum	0.111111
	IL16	Interleukin 6	1	Levitsky_2011	Human	Plasma	0.111111
	IL18	Interleukin 18	1	Levitsky_2013	Human	Serum	0.111111
	IL3	Interleukin 3	1	Levitsky_2013	Human	Serum	0.111111
	IL7	Interleukin 7	1	Levitsky_2013	Human	Serum	0.111111
	ITGB4	Integrin Subunit Beta 4	1	Zhang_2019	Human	Serum	0.111111
	ITIH4	nter-Alpha-Trypsin Inhibitor Heavy Chain 4	1	Parvianien_2011	Human	Serum	0.111111
	ITM2B	Integral Membrane Protein 2B	1	Jiang_2018	Human	Serum	0.111111
	KNG1	Kininogen 1	1	Parvianien_2011	Human	Serum	0.111111
	KRT71	Keratin 71	1	Zhang_2019	Human	Serum	0.111111
	LPA	Lipoprotein(A)	1	Jiang_2018	Human	Serum	0.111111
	LRG1	Leucine Rich Alpha-2-Glycoprotein 1	1	Massoud_2011	Human	Serum	0.111111
	MMP3	Matrix Metallopeptidase 3	1	Levitsky_2013	Human	Serum	0.111111
	MUC16	Mucin 16, Cell Surface Associated	1	Levitsky_2013	Human	Serum	0.111111
	NFATC1	Nuclear Factor Of Activated T Cells 1	1	Massoud_2011	Human	Serum	0.111111
	NFATC2	Nuclear Factor Of Activated T Cells 2	1	Massoud_2011	Human	Serum	0.111111
	NGF	Nerve Growth Factor	1	Wang_2018	Rat	Serum	0.111111
	ORM1	Orosomucoid 1	1	Parvianien_2011	Human	Serum	0.111111
	PADI4	Peptidyl Arginine Deiminase 4	1	Zhang_2019	Human	Serum	0.111111
	PON1	Paraoxonase 1	1	Parvianien_2011	Human	Serum	0.111111
	RAC2	Rac Family Small GTPase 2	1	Zhang_2019	Human	Serum	0.111111
	RARRES2	Retinoic Acid Receptor Responder 2	1	Jiang_2018	Human	Serum	0.111111
	RBP	Recombination Signal Binding Protein For Immunoglobulin Kappa J Region	1	Massoud_2011	Human	Serum	0.111111
	RBP4	Retinol Binding Protein 4	1	Massoud_2011	Human	Serum	0.111111
	RO60	Ro60, Y RNA Binding Protein	1	Massoud_2011	Human	Serum	0.111111
	RPL15	Ribosomal Protein L15	1	Massoud_2011	Human	Serum	0.111111
	RRAGA	Ras Related GTP Binding A	1	Zhang_2019	Human	Serum	0.111111
	S100P	S100 Calcium Binding Protein P	1	Zhang_2019	Human	Serum	0.111111
	SAA1	Serum Amyloid A1	1	Massoud_2011	Human	Serum	0.111111
	SERPINA3	Serpin Family A Member 3	1	Parvianien_2011	Human	Serum	0.111111
	SERPINA3N	Serpin Family A Member 3	1	Tai_Long_Pan_2011	Rat	Serum	0.111111
	SERPINC1	Serpin Family C Member 1	1	Parvianien_2011	Human	Serum	0.111111
	SHBG	Sex Hormone Binding Globulin	1	Levitsky_2013	Human	Serum	0.111111
	SIGLEC17P	Sialic Acid Binding Ig Like Lectin 17, Pseudogene	1	Massoud_2011	Human	Serum	0.111111
	SPP1	Secreted Phosphoprotein 1	1	Zhang_2019	Human	Serum	0.111111
	TIMP1	TIMP Metallopeptidase Inhibitor 1	1	Wang_2018	Rat	Serum	0.111111
	TNFRSF10C	TNF Receptor Superfamily Member 10c	1	Levitsky_2013	Human	Serum	0.111111
	TNFRSF5	Tumor Necrosis Factor Receptor Superfamily Member 5	1	Levitsky_2011	Human	Plasma	0.111111
	TTR	Transthyretin	1	Parvianien_2011	Human	Serum	0.111111
	UBE2D	Ubiquitin Conjugating Enzyme E2 D2	1	Massoud_2011	Human	Serum	0.111111
	UGP2	UDP-Glucose Pyrophosphorylase 2	1	Massoud_2011	Human	Serum	0.111111
	V14		1	Zhang_2019	Human	Serum	0.111111
	VCAM1	Vascular Cell Adhesion Molecule 1	1	Levitsky_2013	Human	Serum	0.111111
	VH434		1	Zhang_2019	Human	Serum	0.111111
	ZNF135	Zinc Finger Protein 135	1	Massoud_2011	Human	Serum	0.111111

## Sheet: S4j
	Gene ID	Protein name	n	Publications	Specie	Sample	Proportion
	ALB	Albumin	5	Vascotto_2006, Wu_2012, Knecht_2018, Tiriveedhi_2012, Cheng_2010	Human, Human, Rat, Rat, Rat	Liver, Liver, Liver, Liver, Liver	0.454545
	ALDH2	Aldehyde Dehydrogenase 2 Family Member	3	Wu_2012, Zhang_2007, Cheng_2010	Human, Rat, Rat	Liver, Liver, Liver	0.272727
	CA1	Carbonic Anhydrase 1	3	Vascotto_2006, Wu_2012, Huang_2019	Human, Human, Human	Liver, Liver, Liver	0.272727
	CYB5A	Cytochrome B5 Type A	3	Vascotto_2006, Wu_2012, Tiriveedhi_2012	Human, Human, Rat	Liver, Liver, Liver	0.272727
	GAPDH	Glyceraldehyde-3-Phosphate Dehydrogenase	3	Vascotto_2006, Tiriveedhi_2012, Wu_2010	Human, Rat, Rat	Liver, Liver, Liver	0.272727
	KHK	Ketohexokinase	3	Vascotto_2006, Tiriveedhi_2012, Cheng_2010	Human, Rat, Rat	Liver, Liver, Liver	0.272727
	PDIA3	Protein Disulfide Isomerase Family A Member 3	3	Knecht_2018, Tiriveedhi_2012, Cheng_2010	Rat, Rat, Rat	Liver, Liver, Liver	0.272727
	RGN	Regucalcin	3	Knecht_2018, Zhang_2007, Cheng_2010	Rat, Rat, Rat	Liver, Liver, Liver	0.272727
	STE	Sulfotransferase Family 1E Member 1	3	Knecht_2018, Svetlov_2008, Wei_2015	Rat, Rat, Rat	Liver, Liver, Liver	0.272727
	ACLY	ATP Citrate Lyase	2	Svetlov_2008, Tiriveedhi_2012	Rat, Rat	Liver, Liver	0.181818
	ACTB	Actin Beta	2	Zhang_2007, Wu_2010	Rat, Rat	Liver, Liver	0.181818
	ACY1	Aminoacylase 1	2	Wu_2012, Kornasiewicz_2012	Human, Human	Liver, Liver	0.181818
	ADH4	Alcohol Dehydrogenase 4 (Class II), Pi Polypeptide	2	Vascotto_2006, Wu_2012	Human, Human	Liver, Liver	0.181818
	AGXT2	Alanine--Glyoxylate Aminotransferase 2	2	Wu_2012, Tiriveedhi_2012	Human, Rat	Liver, Liver	0.181818
	AKR1C1	Aldo-Keto Reductase Family 1 Member C1	2	Vascotto_2006, Vascotto_2006	Human, Human	Liver, Liver	0.181818
	ALDH1L1	Aldehyde Dehydrogenase 1 Family Member L1	2	Vascotto_2006, Tiriveedhi_2012	Human, Rat	Liver, Liver	0.181818
	ALDH6A1	Aldehyde Dehydrogenase 6 Family Member A1	2	Vascotto_2006, Zhang_2007	Human, Rat	Liver, Liver	0.181818
	ALDOB	Aldolase, Fructose-Bisphosphate B	2	Vascotto_2006, Kornasiewicz_2012	Human, Human	Liver, Liver	0.181818
	ANXA5	Annexin A5	2	Kornasiewicz_2012, Wei_2015	Human, Rat	Liver, Liver	0.181818
	APOA1	Apolipoprotein A1	2	Vascotto_2006, Wu_2012	Human, Human	Liver, Liver	0.181818
	ASS1	Argininosuccinate Synthase 1	2	Tiriveedhi_2012, Cheng_2010	Rat, Rat	Liver, Liver	0.181818
	BHMT	Betaine--Homocysteine S-Methyltransferase	2	Wu_2012, Wei_2015	Human, Rat	Liver, Liver	0.181818
	CA3	Carbonic Anhydrase 3	2	Tiriveedhi_2012, Wei_2015	Rat, Rat	Liver, Liver	0.181818
	CAT	Catalase	2	Zhang_2007, Cheng_2010	Rat, Rat	Liver, Liver	0.181818
	CPS1	Carbamoyl-Phosphate Synthase 1	2	Svetlov_2008, Tiriveedhi_2012	Rat, Rat	Liver, Liver	0.181818
	ECI1	Enoyl-CoA Delta Isomerase 1	2	Vascotto_2006, Kornasiewicz_2012	Human, Human	Liver, Liver	0.181818
	GSTA1	Glutathione S-Transferase Alpha 1	2	Vascotto_2006, Wei_2015	Human, Rat	Liver, Liver	0.181818
	HSP90B1	Heat Shock Protein 90 Beta Family Member 1	2	Wu_2012, Tiriveedhi_2012	Human, Rat	Liver, Liver	0.181818
	HSPA5	Heat Shock Protein Family A (Hsp70) Member 5	2	Wu_2012, Wu_2010	Human, Rat	Liver, Liver	0.181818
	MTHFD1	Methylenetetrahydrofolate Dehydrogenase, Cyclohydrolase And Formyltetrahydrofolate Synthetase 1	2	Vascotto_2006, Kornasiewicz_2012	Human, Human	Liver, Liver	0.181818
	OTC	Ornithine Carbamoyltransferase	2	Tiriveedhi_2012, Kornasiewicz_2012	Rat, Human	Liver, Liver	0.181818
	PDHB	Pyruvate Dehydrogenase E1 Subunit Beta	2	Vascotto_2006, Tiriveedhi_2012	Human, Rat	Liver, Liver	0.181818
	PRDX3	Peroxiredoxin 3	2	Wu_2012, Knecht_2018	Human, Rat	Liver, Liver	0.181818
	PRDX5	Peroxiredoxin 5	2	Vascotto_2006, Wu_2010	Human, Rat	Liver, Liver	0.181818
	PRDX6	Peroxiredoxin 6	2	Wu_2012, Tiriveedhi_2012	Human, Rat	Liver, Liver	0.181818
	RPSA	Ribosomal Protein SA	2	Wu_2012, Tiriveedhi_2012	Human, Rat	Liver, Liver	0.181818
	SLC4A1	Solute Carrier Family 4 Member 1 (Diego Blood Group)	2	Huang_2019, Wei_2015	Human, Rat	Liver, Liver	0.181818
	SUOX	Sulfite Oxidase	2	Zhang_2007, Cheng_2010	Rat, Rat	Liver, Liver	0.181818
	AADAT	Aminoadipate Aminotransferase	1	Tiriveedhi_2012	Rat	Liver	0.0909091
	ABAT	4-Aminobutyrate Aminotransferase	1	Tiriveedhi_2012	Rat	Liver	0.0909091
	ABHD14B	Abhydrolase Domain Containing 14B	1	Tiriveedhi_2012	Rat	Liver	0.0909091
	ACAA1B	Acetyl-CoA Acyltransferase 1b	1	Wei_2015	Rat	Liver	0.0909091
	ACADM	Acyl-CoA Dehydrogenase Medium Chain	1	Kornasiewicz_2012	Human	Liver	0.0909091
	ACADS	Acyl-CoA Dehydrogenase Short Chain	1	Wu_2012	Human	Liver	0.0909091
	ACADVL	Acyl-CoA Dehydrogenase Very Long Chain	1	Vascotto_2006	Human	Liver	0.0909091
	ACO2	Aconitase 2	1	Zhang_2007	Rat	Liver	0.0909091
	ACOX1	Acyl-CoA Oxidase 1	1	Tiriveedhi_2012	Rat	Liver	0.0909091
	ACSL1	Acyl-CoA Synthetase Long Chain Family Member 1	1	Vascotto_2006	Human	Liver	0.0909091
	ACTN1	Actinin Alpha 1	1	Svetlov_2008	Rat	Liver	0.0909091
	ADH1A	Alcohol Dehydrogenase 1A (Class I), Alpha Polypeptide	1	Vascotto_2006	Human	Liver	0.0909091
	AGXT	Alanine--Glyoxylate And Serine--Pyruvate	1	Vascotto_2006	Human	Liver	0.0909091
	AHCY	Adenosylhomocysteinase	1	Tiriveedhi_2012	Rat	Liver	0.0909091
	AK2	Adenylate Kinase 2	1	Tiriveedhi_2012	Rat	Liver	0.0909091
	AK3L1	Adenylate Kinase isoenzyme 4	1	Tiriveedhi_2012	Rat	Liver	0.0909091
	AKR1C4	Aldo-Keto Reductase Family 1 Member C4	1	Wu_2012	Human	Liver	0.0909091
	AKR1C9	Aldo-Keto Reductase Family 1 Member C9	1	Tiriveedhi_2012	Rat	Liver	0.0909091
	AKR1D1	Aldo-Keto Reductase Family 1 Member D1	1	Tiriveedhi_2012	Rat	Liver	0.0909091
	AKR7A2	Aldo-Keto Reductase Family 7 Member A2	1	Tiriveedhi_2012	Rat	Liver	0.0909091
	ALDH1A7	Aldehyde Dehydrogenase 1 Family Member A7	1	Wei_2015	Rat	Liver	0.0909091
	ALDH8A1	Aldehyde Dehydrogenase 8 Family Member A1	1	Tiriveedhi_2012	Rat	Liver	0.0909091
	AMY1	Amylase Alpha 1	1	Wei_2015	Rat	Liver	0.0909091
	APOC3	Apolipoprotein C3	1	Tiriveedhi_2012	Rat	Liver	0.0909091
	ARG1	Arginase 1	1	Svetlov_2008	Rat	Liver	0.0909091
	ARHGDIA	Rho GDP Dissociation Inhibitor Alpha	1	Wu_2010	Rat	Liver	0.0909091
	ASPDH	Aspartate Dehydrogenase Domain Containing	1	Cheng_2010	Rat	Liver	0.0909091
	ATP5F1A	ATP Synthase F1 Subunit Alpha	1	Cheng_2010	Rat	Liver	0.0909091
	ATP5F1B	ATP Synthase F1 Subunit Beta	1	Cheng_2010	Rat	Liver	0.0909091
	BAAT	Bile Acid-CoA:Amino Acid N-Acyltransferase	1	Tiriveedhi_2012	Rat	Liver	0.0909091
	BCKDHA	Branched Chain Keto Acid Dehydrogenase E1 Subunit Alpha	1	Knecht_2018	Rat	Liver	0.0909091
	BHMT2	Betaine--Homocysteine S-Methyltransferase 2	1	Wei_2015	Rat	Liver	0.0909091
	BLVRB	Biliverdin Reductase B	1	Vascotto_2006	Human	Liver	0.0909091
	BPHL	Biphenyl Hydrolase Like	1	Tiriveedhi_2012	Rat	Liver	0.0909091
	CA2	Carbonic Anhydrase 2	1	Vascotto_2006	Human	Liver	0.0909091
	CABP1	Calcium Binding Protein 1	1	Tiriveedhi_2012	Rat	Liver	0.0909091
	CACYBP	Calcyclin Binding Protein	1	Tiriveedhi_2012	Rat	Liver	0.0909091
	CALR	Calreticulin	1	Tiriveedhi_2012	Rat	Liver	0.0909091
	CAPG	Capping Actin Protein, Gelsolin Like	1	Wei_2015	Rat	Liver	0.0909091
	CAPZA1	Capping Actin Protein Of Muscle Z-Line Subunit Alpha 1	1	Tiriveedhi_2012	Rat	Liver	0.0909091
	CASP14	Caspase 14	1	Kornasiewicz_2012	Human	Liver	0.0909091
	CBR1	Carbonyl Reductase 1	1	Vascotto_2006	Human	Liver	0.0909091
	CCT8	Chaperonin Containing TCP1 Subunit 8	1	Tiriveedhi_2012	Rat	Liver	0.0909091
	CES1	Carboxylesterase 1	1	Vascotto_2006	Human	Liver	0.0909091
	CFL1	Cofilin 1	1	Zhang_2007	Rat	Liver	0.0909091
	CLU	Clusterin	1	Wei_2015	Rat	Liver	0.0909091
	CMBL	Carboxymethylenebutenolidase Homolog	1	Wu_2012	Human	Liver	0.0909091
	COL1A1	Collagen Type I Alpha 1 Chain	1	Wei_2015	Rat	Liver	0.0909091
	COL1A2	Collagen Type I Alpha 2 Chain	1	Wei_2015	Rat	Liver	0.0909091
	COMT	Catechol-O-Methyltransferase	1	Knecht_2018	Rat	Liver	0.0909091
	COX6A1	Cytochrome C Oxidase Subunit 6A1	1	Wei_2015	Rat	Liver	0.0909091
	CPNE4	Copine 4	1	Zhang_2007	Rat	Liver	0.0909091
	CRP	C-Reactive Protein	1	Tiriveedhi_2012	Rat	Liver	0.0909091
	CRYL1	Crystallin Lambda 1	1	Wu_2012	Human	Liver	0.0909091
	CS	Citrate Synthase	1	Tiriveedhi_2012	Rat	Liver	0.0909091
	CSAD	Cysteine Sulfinic Acid Decarboxylase	1	Wei_2015	Rat	Liver	0.0909091
	CTH	Cystathionine Gamma-Lyase	1	Tiriveedhi_2012	Rat	Liver	0.0909091
	CTNNA1	Catenin Alpha 1	1	Svetlov_2008	Rat	Liver	0.0909091
	CYP2C11	Cytochrome P450 Family 2 Subfamily C Member 11	1	Wei_2015	Rat	Liver	0.0909091
	CYP2C19	Cytochrome P450 Family 2 Subfamily C Member 19	1	Tiriveedhi_2012	Rat	Liver	0.0909091
	DAK	Triokinase And FMN Cyclase	1	Tiriveedhi_2012	Rat	Liver	0.0909091
	DDT	D-Dopachrome Tautomerase	1	Tiriveedhi_2012	Rat	Liver	0.0909091
	DGAT2	Diacylglycerol O-Acyltransferase 2	1	Zhang_2007	Rat	Liver	0.0909091
	DHCR7	7-Dehydrocholesterol Reductase	1	Wei_2015	Rat	Liver	0.0909091
	DHP	Deoxyhypusine	1	Tiriveedhi_2012	Rat	Liver	0.0909091
	DMTF1	Cyclin D Binding Myb Like Transcription Factor 1	1	Zhang_2007	Rat	Liver	0.0909091
	ECH1	Enoyl-CoA Hydratase 1	1	Tiriveedhi_2012	Rat	Liver	0.0909091
	ECHDC3	Enoyl-CoA Hydratase Domain Containing 3	1	Kornasiewicz_2012	Human	Liver	0.0909091
	EEF1A1	Eukaryotic Translation Elongation Factor 1 Alpha 1	1	Tiriveedhi_2012	Rat	Liver	0.0909091
	EFTB	Electron Transfer Flavoprotein Dehydrogenase	1	Tiriveedhi_2012	Rat	Liver	0.0909091
	ELAC2	ElaC Ribonuclease Z 2	1	Wei_2015	Rat	Liver	0.0909091
	ENO1	Enolase 1	1	Svetlov_2008	Rat	Liver	0.0909091
	ENO2	Enolase 2	1	Wei_2015	Rat	Liver	0.0909091
	ES1	ES1 protein homolog	1	Vascotto_2006	Human	Liver	0.0909091
	ETFB	lectron Transfer Flavoprotein Subunit Beta	1	Vascotto_2006	Human	Liver	0.0909091
	ETFDH	Electron Transfer Flavoprotein Dehydrogenase	1	Kornasiewicz_2012	Human	Liver	0.0909091
	FABP4	Fatty Acid Binding Protein 4	1	Wei_2015	Rat	Liver	0.0909091
	FBP1	Fructose-Bisphosphatase 1	1	Tiriveedhi_2012	Rat	Liver	0.0909091
	FDFT1	Farnesyl-Diphosphate Farnesyltransferase 1	1	Svetlov_2008	Rat	Liver	0.0909091
	FUM1	Fumarate hydratase	1	Tiriveedhi_2012	Rat	Liver	0.0909091
	GCD	Glutaryl-CoA	1	Tiriveedhi_2012	Rat	Liver	0.0909091
	GLUD1	Glutamate Dehydrogenase 1	1	Tiriveedhi_2012	Rat	Liver	0.0909091
	GMPS	Guanine Monophosphate Synthase	1	Wei_2015	Rat	Liver	0.0909091
	GNB2	G Protein Subunit Beta 2	1	Wu_2012	Human	Liver	0.0909091
	GOLIM		1	Wei_2015	Rat	Liver	0.0909091
	GPD1	Glycerol-3-Phosphate Dehydrogenase 1	1	Tiriveedhi_2012	Rat	Liver	0.0909091
	GRP58	Protein Disulfide Isomerase Family A Member 3	1	Svetlov_2008	Rat	Liver	0.0909091
	GSS	Glutathione Synthetase	1	Tiriveedhi_2012	Rat	Liver	0.0909091
	GSTA2	Glutathione S-Transferase Alpha 2	1	Vascotto_2006	Human	Liver	0.0909091
	GSTM2	Glutathione S-Transferase Mu 2	1	Zhang_2007	Rat	Liver	0.0909091
	GTF2A1	General Transcription Factor IIA Subunit 1	1	Wei_2015	Rat	Liver	0.0909091
	H2BC1	H2B Clustered Histone 1	1	Wei_2015	Rat	Liver	0.0909091
	H33B	Histone H3,3B	1	Wei_2015	Rat	Liver	0.0909091
	H6PD	Hexose-6-Phosphate Dehydrogenase/Glucose 1-Dehydrogenase	1	Vascotto_2006	Human	Liver	0.0909091
	HAAO	3-Hydroxyanthranilate 3,4-Dioxygenase	1	Tiriveedhi_2012	Rat	Liver	0.0909091
	HAGH	Hydroxyacylglutathione Hydrolase	1	Tiriveedhi_2012	Rat	Liver	0.0909091
	HBA1	Hemoglobin Subunit Alpha 1	1	Huang_2019	Human	Liver	0.0909091
	HBB	Hemoglobin Subunit Beta	1	Huang_2019	Human	Liver	0.0909091
	HBG2	emoglobin Subunit Gamma 2	1	Huang_2019	Human	Liver	0.0909091
	HDGF	Heparin Binding Growth Factor	1	Wei_2015	Rat	Liver	0.0909091
	HEBP1	Heme Binding Protein 1	1	Tiriveedhi_2012	Rat	Liver	0.0909091
	HGD	Homogentisate 1,2-Dioxygenase	1	Tiriveedhi_2012	Rat	Liver	0.0909091
	HIBADH	3-Hydroxyisobutyrate Dehydrogenase	1	Cheng_2010	Rat	Liver	0.0909091
	HMGCL	3-Hydroxy-3-Methylglutaryl-CoA Lyase	1	Kornasiewicz_2012	Human	Liver	0.0909091
	HMGCS2	3-Hydroxy-3-Methylglutaryl-CoA Synthase 2	1	Tiriveedhi_2012	Rat	Liver	0.0909091
	HNRNPK	Heterogeneous Nuclear Ribonucleoprotein K	1	Knecht_2018	Rat	Liver	0.0909091
	HP	Haptoglobin	1	Cheng_2010	Rat	Liver	0.0909091
	HPD	4-Hydroxyphenylpyruvate Dioxygenase	1	Vascotto_2006	Human	Liver	0.0909091
	HPD1		1	Tiriveedhi_2012	Rat	Liver	0.0909091
	HPX	Hemopexin	1	Cheng_2010	Rat	Liver	0.0909091
	HRSP12	Reactive Intermediate Imine Deaminase A Homolog	1	Tiriveedhi_2012	Rat	Liver	0.0909091
	HSBP1	Heat Shock Factor Binding Protein 1	1	Wei_2015	Rat	Liver	0.0909091
	HSD17B10	Hydroxysteroid 17-Beta Dehydrogenase 10	1	Vascotto_2006	Human	Liver	0.0909091
	HSD17B2	Hydroxysteroid 17-Beta Dehydrogenase 2	1	Wei_2015	Rat	Liver	0.0909091
	HSDL2	Hydroxysteroid Dehydrogenase Like 2	1	Wei_2015	Rat	Liver	0.0909091
	HSP60	Heat Shock Protein Family D (Hsp60) Member 1	1	Tiriveedhi_2012	Rat	Liver	0.0909091
	HSPA8	Heat Shock Protein Family A (Hsp70) Member 8	1	Vascotto_2006	Human	Liver	0.0909091
	HYOU1	Hypoxia Up-Regulated 1	1	Tiriveedhi_2012	Rat	Liver	0.0909091
	IDH1	Isocitrate Dehydrogenase (NADP(+)) 1	1	Tiriveedhi_2012	Rat	Liver	0.0909091
	IDH2	Isocitrate Dehydrogenase (NADP(+)) 2	1	Tiriveedhi_2012	Rat	Liver	0.0909091
	IFI35	Interferon Induced Protein 35	1	Tiriveedhi_2012	Rat	Liver	0.0909091
	IGG2A	T-Box Transcription Factor 21	1	Wei_2015	Rat	Liver	0.0909091
	IRGM	Immunity Related GTPase M	1	Wei_2015	Rat	Liver	0.0909091
	JUNB	JunB Proto-Oncogene, AP-1 Transcription Factor Subunit	1	Huang_2019	Human	Liver	0.0909091
	KLC1	Kinesin Light Chain 1	1	Wei_2015	Rat	Liver	0.0909091
	KRT19	Keratin 19	1	Wei_2015	Rat	Liver	0.0909091
	KRT7	Keratin 7	1	Wei_2015	Rat	Liver	0.0909091
	KRT8	Keratin 8	1	Knecht_2018	Rat	Liver	0.0909091
	LACRT	Lacritin	1	Tiriveedhi_2012	Rat	Liver	0.0909091
	LDHA	Lactate Dehydrogenase A	1	Wu_2012	Human	Liver	0.0909091
	LHPP	Phospholysine Phosphohistidine Inorganic Pyrophosphate Phosphatase	1	Knecht_2018	Rat	Liver	0.0909091
	MAP2K5	Mitogen-Activated Protein Kinase Kinase 5	1	Svetlov_2008	Rat	Liver	0.0909091
	MAT1A	Methionine Adenosyltransferase 1A	1	Wu_2012	Human	Liver	0.0909091
	MMP9	Matrix Metallopeptidase 9	1	Huang_2019	Human	Liver	0.0909091
	MRE11	MRE11 Homolog, Double Strand Break Repair Nuclease	1	Wei_2015	Rat	Liver	0.0909091
	NAPA	NSF Attachment Protein Alpha	1	Wu_2010	Rat	Liver	0.0909091
	NDRG2	NDRG Family Member 2	1	Knecht_2018	Rat	Liver	0.0909091
	NDUFA10	NADH:Ubiquinone Oxidoreductase Subunit A10	1	Cheng_2010	Rat	Liver	0.0909091
	NEM1-NEM2	Nuclear envelope morphology proetin 1/2	1	Tiriveedhi_2012	Rat	Liver	0.0909091
	NINJ1	Ninjurin 1	1	Svetlov_2008	Rat	Liver	0.0909091
	NOS1	Nitric Oxide Synthase 1	1	Svetlov_2008	Rat	Liver	0.0909091
	OCT	Octamer binding transcription factor	1	Vascotto_2006	Human	Liver	0.0909091
	OLA1	Obg Like ATPase 1	1	Tiriveedhi_2012	Rat	Liver	0.0909091
	PAB1	Poly(A) Binding Protein Cytoplasmic 1	1	Kornasiewicz_2012	Human	Liver	0.0909091
	PADI4	Peptidyl Arginine Deiminase 4	1	Huang_2019	Human	Liver	0.0909091
	PAFAH1B2	Platelet Activating Factor Acetylhydrolase 1b Catalytic Subunit 2	1	Tiriveedhi_2012	Rat	Liver	0.0909091
	PAIP2	Poly(A) Binding Protein Interacting Protein 2	1	Wei_2015	Rat	Liver	0.0909091
	PBLD	Phenazine Biosynthesis Like Protein Domain	1	Cheng_2010	Rat	Liver	0.0909091
	PCB	Pyruvate Carboxylase	1	Wu_2010	Rat	Liver	0.0909091
	PCCB	Propionyl-CoA Carboxylase Subunit Beta	1	Tiriveedhi_2012	Rat	Liver	0.0909091
	PDHX	Pyruvate Dehydrogenase Complex Component X	1	Tiriveedhi_2012	Rat	Liver	0.0909091
	PDXK	Pyridoxal Kinase	1	Wei_2015	Rat	Liver	0.0909091
	PEBP1	Phosphatidylethanolamine Binding Protein 1	1	Tiriveedhi_2012	Rat	Liver	0.0909091
	PGAM1	Phosphoglycerate Mutase 1	1	Wu_2012	Human	Liver	0.0909091
	PGM1	Phosphoglucomutase 1	1	Vascotto_2006	Human	Liver	0.0909091
	PGRMC1	Progesterone Receptor Membrane Component 1	1	Wei_2015	Rat	Liver	0.0909091
	PHB	Prohibitin	1	Kornasiewicz_2012	Human	Liver	0.0909091
	PHGDH	Phosphoglycerate Dehydrogenase	1	Vascotto_2006	Human	Liver	0.0909091
	PKLR	yruvate Kinase L/R	1	Knecht_2018	Rat	Liver	0.0909091
	PLIN2	Perilipin 2	1	Huang_2019	Human	Liver	0.0909091
	PNP	Purine Nucleoside Phosphorylase	1	Zhang_2007	Rat	Liver	0.0909091
	PPIA	Peptidylprolyl Isomerase A	1	Vascotto_2006	Human	Liver	0.0909091
	PRDX1	Peroxiredoxin 1	1	Tiriveedhi_2012	Rat	Liver	0.0909091
	PRDX2	Peroxiredoxin 2	1	Wu_2012	Human	Liver	0.0909091
	PRDX4	Peroxiredoxin 4	1	Zhang_2007	Rat	Liver	0.0909091
	PRKAR1A	Protein Kinase CAMP-Dependent Type I Regulatory	1	Tiriveedhi_2012	Rat	Liver	0.0909091
	PSMA3	Proteasome 20S Subunit Alpha 3	1	Kornasiewicz_2012	Human	Liver	0.0909091
	PSMA6	Proteasome 20S Subunit Alpha 6	1	Kornasiewicz_2012	Human	Liver	0.0909091
	PSMD4	Proteasome 26S Subunit, Non-ATPase 4	1	Tiriveedhi_2012	Rat	Liver	0.0909091
	PSME1	Proteasome Activator Subunit 1	1	Tiriveedhi_2012	Rat	Liver	0.0909091
	PYGL	Glycogen Phosphorylase L	1	Svetlov_2008	Rat	Liver	0.0909091
	QDPR	Quinoid Dihydropteridine Reductase	1	Tiriveedhi_2012	Rat	Liver	0.0909091
	RAB1A	Ras-Related Protein Rab-1A	1	Kornasiewicz_2012	Human	Liver	0.0909091
	RAB3GAP1	RAB3 GTPase Activating Protein Catalytic Subunit 1	1	Wei_2015	Rat	Liver	0.0909091
	RPL21	Ribosomal Protein L21	1	Wei_2015	Rat	Liver	0.0909091
	RPL28	Ribosomal Protein L28	1	Wei_2015	Rat	Liver	0.0909091
	RPL39	Ribosomal Protein L39	1	Wei_2015	Rat	Liver	0.0909091
	RPLP0	Ribosomal Protein Lateral Stalk Subunit P0	1	Tiriveedhi_2012	Rat	Liver	0.0909091
	RPN2	Ribophorin II	1	Tiriveedhi_2012	Rat	Liver	0.0909091
	RRBP1	Ribosome Binding Protein 1	1	Kornasiewicz_2012	Human	Liver	0.0909091
	RT1DB1	Class II MHC RT1.D(N) beta chain	1	Wei_2015	Rat	Liver	0.0909091
	S100A11	S100 Calcium Binding Protein A11	1	Wei_2015	Rat	Liver	0.0909091
	S100A8	S100 Calcium Binding Protein A8	1	Vascotto_2006	Human	Liver	0.0909091
	SARDH	Sarcosine Dehydrogenase	1	Tiriveedhi_2012	Rat	Liver	0.0909091
	SCLY	Selenocysteine Lyase	1	Tiriveedhi_2012	Rat	Liver	0.0909091
	SELENBP1	Selenium Binding Protein 1	1	Wu_2012	Human	Liver	0.0909091
	SFN	Stratifin	1	Wu_2012	Human	Liver	0.0909091
	SLC2A1	Solute Carrier Family 2 Member 1	1	Huang_2019	Human	Liver	0.0909091
	SNCG	Synuclein Gamma	1	Wei_2015	Rat	Liver	0.0909091
	SOD1	uperoxide Dismutase 1	1	Wu_2010	Rat	Liver	0.0909091
	SOD2	Superoxide Dismutase 2	1	Zhang_2007	Rat	Liver	0.0909091
	STE2	Pheromone alpha factor receptor	1	Wei_2015	Rat	Liver	0.0909091
	SULT1A1	Sulfotransferase Family 1A Member 1	1	Tiriveedhi_2012	Rat	Liver	0.0909091
	SULT1C1	Sulfotransferase Family 1C Member 2	1	Cheng_2010	Rat	Liver	0.0909091
	TALDO1	Transaldolase 1	1	Tiriveedhi_2012	Rat	Liver	0.0909091
	TAPBP	TAP Binding Protein	1	Kornasiewicz_2012	Human	Liver	0.0909091
	TF	Transferrin	1	Cheng_2010	Rat	Liver	0.0909091
	TKFC	Triokinase And FMN Cyclase	1	Knecht_2018	Rat	Liver	0.0909091
	TKT	Transketolase	1	Tiriveedhi_2012	Rat	Liver	0.0909091
	TMEM14C	Transmembrane Protein 14C	1	Wei_2015	Rat	Liver	0.0909091
	TOMM22	Translocase Of Outer Mitochondrial Membrane 22	1	Wei_2015	Rat	Liver	0.0909091
	TPD52L2	TPD52 Like 2	1	Wei_2015	Rat	Liver	0.0909091
	TPM2	Tropomyosin 2	1	Wu_2012	Human	Liver	0.0909091
	TPT1	Tumor Protein, Translationally-Controlled 1	1	Tiriveedhi_2012	Rat	Liver	0.0909091
	TST	Thiosulfate Sulfurtransferase	1	Tiriveedhi_2012	Rat	Liver	0.0909091
	TTGN1	Transgolgi network integral membrana protein TGN38	1	Wei_2015	Rat	Liver	0.0909091
	TUFM	Tu Translation Elongation Factor, Mitochondrial	1	Tiriveedhi_2012	Rat	Liver	0.0909091
	TXNRD1	Thioredoxin Reductase 1	1	Wei_2015	Rat	Liver	0.0909091
	UGGT1	UDP-Glucose Glycoprotein Glucosyltransferase 1	1	Wei_2015	Rat	Liver	0.0909091
	UQCRC2	Ubiquinol-Cytochrome C Reductase Core Protein 2	1	Tiriveedhi_2012	Rat	Liver	0.0909091
	VIM	Vimentin	1	Wu_2010	Rat	Liver	0.0909091
	YWHAZ	Tyrosine 3-Monooxygenase/Tryptophan 5-Monooxygenase Activation Protein Zeta	1	Tiriveedhi_2012	Rat	Liver	0.0909091

[truncated: 8 more sheets: S4k, S4l, S4m, S4n, S4o, S4p, S4q, S4r]
