# Supplementary material for: Proteomics in Liver Transplantation: A Systematic Review
Source: Front Immunol. 2021 Jul 26;12:672829. doi: 10.3389/fimmu.2021.672829 (PMC8350337; doi:10.3389/fimmu.2021.672829)
Supplement: Supplementary file 5 [file Table_5.xlsx]

## Sheet: S5a
	Pathway name	Total genes	Listed genes	%	p value	pathID	genes
	Metabolic pathways	114	92	80.7018	1.35329731247712e-17	path:hsa01100	GSTA1,GPX3,UGP2,RBP,AK7,FBP1,ALDOA,ALDOB,ALDOC,GSTZ1,AKR1B10,AKR1C4,AKR1C3,UGDH,GPI,IDH1,FTCD,ADH1B,ADH1C,ADH4,ADH1A,ADH5,AKR1A1,LDHA,LDHB,ALDH1A1,PGK1,PGAM1,CA1,CA2,CA3,ASS1,ASL,CAT,GAPDH,ARG1,CKM,ENO1,ENO2,ENO3,PYGL,FASN,FH,GSTA1,GSTM1,GSTO1,ESD,GLO1,QDPR,MTHFD1,PKM,PKLR,AGXT,MPST,HPD,GRHPR,NME1,GOT1,TYMP,BHMT,ACO1,MDH1,AHCY,PRDX6,BLVRB,CMPK1,CTH,SHMT1,PSAT1,EPHX2,TKFC,PGM1,TALDO1,NNMT,NAMPT,HA…
	Carbon metabolism	114	28	24.5614	1.06964890276479e-19	path:hsa01200	FBP1,ALDOA,ALDOB,ALDOC,GPI,IDH1,ADH5,PGK1,PGAM1,CAT,GAPDH,ENO1,ENO2,ENO3,FH,ESD,PKM,PKLR,AGXT,GOT1,ACO1,MDH1,SHMT1,PSAT1,TKFC,TALDO1,PGD,TPI1
	Glycolysis / Gluconeogenesis	114	24	21.0526	1.00468988031142e-21	path:hsa00010	FBP1,ALDOA,ALDOB,ALDOC,GPI,ADH1B,ADH1C,ADH4,ADH1A,ADH5,AKR1A1,LDHA,LDHB,PGK1,PGAM1,GAPDH,ENO1,ENO2,ENO3,PKM,PKLR,PGM1,ALDH9A1,TPI1
	Biosynthesis of amino acids	114	22	19.2982	7.69695294529979e-18	path:hsa01230	ALDOA,ALDOB,ALDOC,IDH1,PGK1,PGAM1,ASS1,GAPDH,ARG1,ENO1,ENO2,ENO3,PKM,PKLR,GOT1,ACO1,CTH,SHMT1,PSAT1,TALDO1,TPI1,ACY1
	Complement and coagulation cascades	114	22	19.2982	1.50028010504932e-16	path:hsa04610	MAP1,C3,A2M,SERPINA1,F7,FGA,FGB,SERPING1,FGG,SERPINC1,CFB,KNG1,F2,CFH,CFHR1,CFHR5,C1QA,CLU,C4A,C4B,F2,CFB,C9,CFH,C4A,C4B,SERPINC1,KNG1,FGA,FGB,FGG,VTN
	Chemical carcinogenesis	114	11	9.64912	8.22298e-06	path:hsa05204	GSTA1,AKR1C2,ADH1B,ADH1C,ADH4,ADH1A,ADH5,GSTA1,GSTM1,GSTO1,SULT1A1,SULT2A1
	HIF-1 signaling pathway	114	11	9.64912	0.000121587	path:hsa04066	TIMP1,ALDOA,ALDOB,ALDOC,LDHA,LDHB,PGK1,GAPDH,ENO1,ENO2,ENO3
	Tyrosine metabolism	114	10	8.77193	1.68435562079203e-8	path:hsa00350	GSTZ1,ADH1B,ADH1C,ADH4,ADH1A,ADH5,HPD,GOT1,AOX1,HGD
	Metabolism of xenobiotics by cytochrome P450	114	10	8.77193	2.85287e-05	path:hsa00980	GSTA1,AKR7A3,ADH1B,ADH1C,ADH4,ADH1A,ADH5,GSTA1,GSTM1,GSTO1,SULT2A1
	Pyruvate metabolism	114	9	7.89474	5.13795939153986e-7	path:hsa00620	LDHA,LDHB,FH,GLO1,PKM,PKLR,GRHPR,MDH1,ALDH9A1
	Cysteine and methionine metabolism	114	9	7.89474	4.73296e-06	path:hsa00270	LDHA,LDHB,MPST,GOT1,BHMT,MDH1,AHCY,CTH,PSAT1
	Cholesterol metabolism	114	9	7.89474	4.73296e-06	path:hsa04979	APOA4,APOE,APOA1,APOB,APOA2,APOH,LPA,APOC1,APOA4,DBI
	Drug metabolism - cytochrome P450	114	9	7.89474	8.74788e-05	path:hsa00982	GSTA1,ADH1B,ADH1C,ADH4,ADH1A,ADH5,GSTA1,GSTM1,GSTO1,AOX1
	Drug metabolism - other enzymes	114	9	7.89474	0.000201821	path:hsa00983	GSTA1,GSTA1,GSTM1,GSTO1,NME1,TYMP,CES1,CMPK1,DPYS,UPB1
	Pentose phosphate pathway	114	8	7.01754	6.7912317524231e-7	path:hsa00030	FBP1,ALDOA,ALDOB,ALDOC,GPI,PGM1,TALDO1,PGD
	Fructose and mannose metabolism	114	8	7.01754	1.50574e-06	path:hsa00051	FBP1,ALDOA,ALDOB,ALDOC,AKR1B10,TKFC,TPI1,SORD
	Glycine, serine and threonine metabolism	114	8	7.01754	7.12498e-06	path:hsa00260	PGAM1,AGXT,GRHPR,BHMT,CTH,SHMT1,PSAT1,GNMT
	IL-17 signaling pathway	114	8	7.01754	0.0030875	path:hsa04657	IL13,MMP3,CCL2,CCL20,S100A8,S100A9,HSP90AA1,HSP90AB1
	Estrogen signaling pathway	114	8	7.01754	0.0279445	path:hsa04915	KRT14,KRT10,KRT9,HSP90AA1,HSPA1A,HSP90AB1,HSPA8,CALM1
	Glutathione metabolism	114	7	6.14035	0.000656408	path:hsa00480	GSTA1,GPX3,IDH1,GSTA1,GSTM1,GSTO1,PRDX6,PGD
	Retinol metabolism	114	7	6.14035	0.00188945	path:hsa00830	ADH1B,ADH1C,ADH4,ADH1A,ADH5,ALDH1A1,AOX1
	Peroxisome	114	7	6.14035	0.00582644	path:hsa04146	IDH1,SOD1,CAT,AGXT,PRDX5,PRDX1,EPHX2
	Glucagon signaling pathway	114	7	6.14035	0.0217251	path:hsa04922	FBP1,LDHA,LDHB,PGAM1,PYGL,PKM,CALM1
	Glyoxylate and dicarboxylate metabolism	114	6	5.26316	0.000104143	path:hsa00630	CAT,AGXT,GRHPR,ACO1,MDH1,SHMT1
	Pentose and glucuronate interconversions	114	6	5.26316	0.000216187	path:hsa00040	UGP2,AKR1B10,UGDH,AKR1A1,SORD,DCXR
	Fatty acid degradation	114	6	5.26316	0.000913051	path:hsa00071	ADH1B,ADH1C,ADH4,ADH1A,ADH5,ALDH9A1
	Alanine, aspartate and glutamate metabolism	114	5	4.38596	0.0025623	path:hsa00250	ASS1,ASL,AGXT,GOT1,NIT2
	Tryptophan metabolism	114	5	4.38596	0.00450013	path:hsa00380	CAT,HAAO,ALDH9A1,AOX1,ALDH8A1
	Amino sugar and nucleotide sugar metabolism	114	5	4.38596	0.00798558	path:hsa00520	UGP2,RBP,UGDH,GPI,PGM1
	Arginine and proline metabolism	114	5	4.38596	0.010288	path:hsa00330	ARG1,CKM,GOT1,ALDH9A1,CNDP2
	Pyrimidine metabolism	114	5	4.38596	0.0161788	path:hsa00240	NME1,TYMP,CMPK1,DPYS,UPB1
	Central carbon metabolism in cancer	114	5	4.38596	0.0357156	path:hsa05230	IDH1,LDHA,LDHB,PGAM1,PKM
	2-Oxocarboxylic acid metabolism	114	4	3.50877	0.00128988	path:hsa01210	IDH1,GOT1,ACO1,ACY1
	One carbon pool by folate	114	4	3.50877	0.00157966	path:hsa00670	ALDH1L1,FTCD,MTHFD1,SHMT1
	Arginine biosynthesis	114	4	3.50877	0.00228939	path:hsa00220	ASS1,ARG1,GOT1,ACY1
	Citrate cycle (TCA cycle)	114	4	3.50877	0.00728759	path:hsa00020	IDH1,FH,ACO1,MDH1
	beta-Alanine metabolism	114	4	3.50877	0.00728759	path:hsa00410	ALDH9A1,DPYS,CNDP2,UPB1
	Nicotinate and nicotinamide metabolism	114	4	3.50877	0.0125833	path:hsa00760	NNMT,NAMPT,AOX1,QPRT
	Starch and sucrose metabolism	114	4	3.50877	0.0138733	path:hsa00500	UGP2,GPI,PYGL,PGM1
	Fat digestion and absorption	114	4	3.50877	0.0252487	path:hsa04975	APOA4,APOA1,APOB,APOA4,FABP1
	Nitrogen metabolism	114	3	2.63158	0.00912435	path:hsa00910	CA1,CA2,CA3
	Histidine metabolism	114	3	2.63158	0.0187803	path:hsa00340	FTCD,ALDH9A1,CNDP2
	Vitamin digestion and absorption	114	3	2.63158	0.0237611	path:hsa04977	APOA4,APOA1,APOB,APOA4
	Folate biosynthesis	114	3	2.63158	0.0293866	path:hsa00790	AKR1B10,AKR1C3,QDPR
	Galactose metabolism	114	3	2.63158	0.0462285	path:hsa00052	UGP2,AKR1B10,PGM1
	Vitamin B6 metabolism	114	2	1.75439	0.00951074	path:hsa00750	PSAT1,AOX1
	Sulfur metabolism	114	2	1.75439	0.0266347	path:hsa00920	MPST,SELENBP1

## Sheet: S5b
	Pathway name	Total genes	Listed genes	%	p value	pathID	genes
	Metabolic pathways	250	106	42.4	2.00004400457649e-32	path:hsa01100	ACADVL,HSD17B10,ALDOB,GAPDH,ALDH6A1,PDHB,KHK,GSTA1,GSTA2,BLVRB,ADH1A,ADH4,AGXT,CA1,MTHFD1,H6PD,CBR1,CA2,ACSL1,HPD,PHGDH,PGM1,SELENBP1,MAT1A,ACADS,CRYL1,PGAM1,PRDX6,ALDH2,ACY1,BHMT,AKR1C4,CMBL,AGXT2,LDHA,COMT,PKLR,RGN,BCKDHA,TKFC,NOS1,ARG1,FDFT1,ENO1,PYGL,CPS1,ACLY,AADAT,ABAT,AHCY,ASS1,CTH,GCD,GLUD1,HGD,QDPR,SARDH,SCLY,BAAT,PAFAH1B2,CYP2C19,UQCRC2,ACOX1,PCCB,FBP1,HMGCS2,CS,CA3,AK2,TST,IDH1,IDH2,TA…
	Carbon metabolism	250	26	10.4	6.88317568483367e-19	path:hsa01200	ALDOB,GAPDH,ALDH6A1,PDHB,AGXT,H6PD,PHGDH,ACADS,PGAM1,PKLR,RGN,TKFC,ENO1,CPS1,GLUD1,ACOX1,PCCB,FBP1,CS,IDH1,IDH2,TALDO1,DAK,CAT,ACO2,ENO2,PCB
	Biosynthesis of amino acids	250	20	8	1.69059316751531e-16	path:hsa01230	ALDOB,GAPDH,PHGDH,MAT1A,PGAM1,ACY1,PKLR,ARG1,ENO1,CPS1,ASS1,CTH,CS,IDH1,IDH2,TALDO1,OTC,ACO2,ENO2,PCB
	Glycolysis / Gluconeogenesis	250	13	5.2	2.89014918640355e-9	path:hsa00010	ALDOB,GAPDH,PDHB,ADH1A,ADH4,PGM1,PGAM1,ALDH2,LDHA,PKLR,ENO1,FBP1,ENO2
	Peroxisome	250	13	5.2	4.36630827548426e-8	path:hsa04146	PRDX5,AGXT,ACSL1,BAAT,ECH1,ACOX1,PRDX1,IDH1,IDH2,HMGCL,SOD2,CAT,SOD1
	Valine, leucine and isoleucine degradation	250	12	4.8	5.28592647730049e-10	path:hsa00280	HSD17B10,ALDH6A1,ACADS,ALDH2,AGXT2,BCKDHA,ABAT,PCCB,HMGCS2,HMGCL,ACADM,HIBADH
	Fatty acid degradation	250	10	4	4.15247814195817e-8	path:hsa00071	ECI1,ACADVL,ADH1A,ADH4,ACSL1,ACADS,ALDH2,GCD,ACOX1,ACADM
	Cysteine and methionine metabolism	250	10	4	1.52480246440457e-7	path:hsa00270	PHGDH,MAT1A,BHMT,AGXT2,LDHA,AHCY,CTH,TST,GSS,BHMT2
	Protein processing in endoplasmic reticulum	250	10	4	0.0060535	path:hsa04141	HSPA8,HSPA5,HSP90B1,PDIA3,GRP58,HYOU1,CALR,RPN2,HEBP1,RRBP1,UGGT1
	Metabolism of xenobiotics by cytochrome P450	250	8	3.2	0.000368958	path:hsa00980	GSTA1,GSTA2,ADH1A,ADH4,CBR1,AKR1C1,AKR7A2,GSTM2
	PPAR signaling pathway	250	8	3.2	0.000368958	path:hsa03320	APOA1,ACSL1,ACOX1,HMGCS2,APOC3,PLIN2,ACADM,FABP4
	Chemical carcinogenesis	250	8	3.2	0.000566719	path:hsa05204	GSTA1,GSTA2,ADH1A,ADH4,CBR1,CYP2C19,SULT1A1,GSTM2
	Arginine biosynthesis	250	7	2.8	3.91223642723469e-7	path:hsa00220	ACY1,NOS1,ARG1,CPS1,ASS1,GLUD1,OTC
	Citrate cycle (TCA cycle)	250	7	2.8	3.99472e-06	path:hsa00020	PDHB,ACLY,CS,IDH1,IDH2,ACO2,PCB
	Propanoate metabolism	250	7	2.8	9.76409e-06	path:hsa00640	ALDH6A1,ACADS,LDHA,BCKDHA,ABAT,ACOX1,PCCB
	Glycine, serine and threonine metabolism	250	7	2.8	3.01068e-05	path:hsa00260	AGXT,PHGDH,PGAM1,BHMT,AGXT2,CTH,SARDH
	Glutathione metabolism	250	7	2.8	0.000306916	path:hsa00480	GSTA1,GSTA2,PRDX6,IDH1,IDH2,GSS,GSTM2
	HIF-1 signaling pathway	250	7	2.8	0.0127325	path:hsa04066	ALDOB,GAPDH,PDHB,LDHA,ENO1,SLC2A1,ENO2
	2-Oxocarboxylic acid metabolism	250	6	2.4	2.913e-06	path:hsa01210	ACY1,AADAT,CS,IDH1,IDH2,ACO2
	Pentose phosphate pathway	250	6	2.4	5.16149e-05	path:hsa00030	ALDOB,H6PD,PGM1,RGN,FBP1,TALDO1
	beta-Alanine metabolism	250	6	2.4	5.16149e-05	path:hsa00410	ALDH6A1,ACADS,ALDH2,ABAT,ACOX1,DHP
	Alanine, aspartate and glutamate metabolism	250	6	2.4	0.000176749	path:hsa00250	AGXT,AGXT2,CPS1,ABAT,ASS1,GLUD1
	Pyruvate metabolism	250	6	2.4	0.000238752	path:hsa00620	PDHB,ALDH2,LDHA,PKLR,HAGH,PCB
	Tryptophan metabolism	250	6	2.4	0.000362509	path:hsa00380	ALDH2,AADAT,GCD,HAAO,ALDH8A1,CAT
	Steroid hormone biosynthesis	250	6	2.4	0.00267386	path:hsa00140	AKR1C1,AKR1C4,COMT,STE,AKR1D1,HSD17B2
	Central carbon metabolism in cancer	250	6	2.4	0.0053262	path:hsa05230	PDHB,PGAM1,LDHA,IDH1,IDH2,SLC2A1
	Drug metabolism - cytochrome P450	250	6	2.4	0.00570913	path:hsa00982	GSTA1,GSTA2,ADH1A,ADH4,CYP2C19,GSTM2
	Antigen processing and presentation	250	6	2.4	0.00897445	path:hsa04612	HSPA8,HSPA5,PDIA3,GRP58,CALR,PSME1,TAPBP
	Drug metabolism - other enzymes	250	6	2.4	0.00953123	path:hsa00983	GSTA1,GSTA2,CES1,DHP,GSTM2,GMPS
	Glucagon signaling pathway	250	6	2.4	0.0367432	path:hsa04922	PDHB,PGAM1,LDHA,PYGL,FBP1,SLC2A1
	Nitrogen metabolism	250	5	2	3.0361e-05	path:hsa00910	CA1,CA2,CPS1,GLUD1,CA3
	Glyoxylate and dicarboxylate metabolism	250	5	2	0.000548233	path:hsa00630	AGXT,PCCB,CS,CAT,ACO2
	Tyrosine metabolism	250	5	2	0.00129701	path:hsa00350	ADH1A,ADH4,HPD,COMT,HGD
	Fatty acid metabolism	250	5	2	0.00977078	path:hsa01212	ACADVL,ACSL1,ACADS,ACOX1,ACADM
	Butanoate metabolism	250	4	1.6	0.0036199	path:hsa00650	ACADS,ABAT,HMGCS2,HMGCL
	Fructose and mannose metabolism	250	4	1.6	0.00661622	path:hsa00051	ALDOB,KHK,TKFC,FBP1,DAK
	Proteasome	250	4	1.6	0.0209506	path:hsa03050	PSME1,PSMD4,PSMA3,PSMA6
	Sulfur metabolism	250	3	1.2	0.00128071	path:hsa00920	SELENBP1,TST,SUOX
	Primary bile acid biosynthesis	250	3	1.2	0.00644479	path:hsa00120	AKR1C4,BAAT,AKR1D1
	Selenocompound metabolism	250	3	1.2	0.00644479	path:hsa00450	CTH,SCLY,TXNRD1
	Starch and sucrose metabolism	250	3	1.2	0.0492651	path:hsa00500	PGM1,PYGL,AMY1
	Synthesis and degradation of ketone bodies	250	2	0.8	0.0210289	path:hsa00072	HMGCS2,HMGCL
	Taurine and hypotaurine metabolism	250	2	0.8	0.0253172	path:hsa00430	BAAT,CSAD

## Sheet: S5c
	Pathway name	Total genes	Listed genes	%	p value	pathID	genes
	Metabolic pathways	63	38	60.3175	2.37772579497012e-16	path:hsa01100	ALDOB,GAPDH,GSTA1,BLVRB,ADH1A,ADH4,AGXT,CA1,MTHFD1,CA2,HPD,PGM1,SELENBP1,PGAM1,PRDX6,ACY1,BHMT,AKR1C4,CMBL,LDHA,PKLR,TKFC,ARG1,ENO1,PYGL,AHCY,ASS1,CTH,HGD,QDPR,FBP1,CA3,IDH1,TALDO1,HAAO,ALDH8A1,CAT,ENO2
	Biosynthesis of amino acids	63	12	19.0476	5.27268540546139e-14	path:hsa01230	ALDOB,GAPDH,PGAM1,ACY1,PKLR,ARG1,ENO1,ASS1,CTH,IDH1,TALDO1,ENO2
	Carbon metabolism	63	12	19.0476	1.3906326536365e-11	path:hsa01200	ALDOB,GAPDH,AGXT,PGAM1,PKLR,TKFC,ENO1,FBP1,IDH1,TALDO1,CAT,ENO2
	Glycolysis / Gluconeogenesis	63	11	17.4603	4.89986544581691e-13	path:hsa00010	ALDOB,GAPDH,ADH1A,ADH4,PGM1,PGAM1,LDHA,PKLR,ENO1,FBP1,ENO2
	Peroxisome	63	6	9.52381	1.905e-05	path:hsa04146	PRDX5,AGXT,PRDX1,IDH1,CAT,SOD1
	HIF-1 signaling pathway	63	5	7.93651	0.000831329	path:hsa04066	ALDOB,GAPDH,LDHA,ENO1,ENO2
	Pentose phosphate pathway	63	4	6.34921	4.62884e-05	path:hsa00030	ALDOB,PGM1,FBP1,TALDO1
	Tyrosine metabolism	63	4	6.34921	9.65231e-05	path:hsa00350	ADH1A,ADH4,HPD,HGD
	Glycine, serine and threonine metabolism	63	4	6.34921	0.00014676	path:hsa00260	AGXT,PGAM1,BHMT,CTH
	Cysteine and methionine metabolism	63	4	6.34921	0.000351638	path:hsa00270	BHMT,LDHA,AHCY,CTH
	Chemical carcinogenesis	63	4	6.34921	0.00227348	path:hsa05204	GSTA1,ADH1A,ADH4,SULT1A1
	Glucagon signaling pathway	63	4	6.34921	0.00591801	path:hsa04922	PGAM1,LDHA,PYGL,FBP1
	Nitrogen metabolism	63	3	4.7619	0.000190051	path:hsa00910	CA1,CA2,CA3
	Arginine biosynthesis	63	3	4.7619	0.00042015	path:hsa00220	ACY1,ARG1,ASS1
	Fructose and mannose metabolism	63	3	4.7619	0.00141172	path:hsa00051	ALDOB,TKFC,FBP1
	Tryptophan metabolism	63	3	4.7619	0.0028447	path:hsa00380	HAAO,ALDH8A1,CAT
	Glutathione metabolism	63	3	4.7619	0.00674779	path:hsa00480	GSTA1,PRDX6,IDH1
	Longevity regulating pathway - multiple species	63	3	4.7619	0.00851593	path:hsa04213	HSPA8,CAT,SOD1
	Central carbon metabolism in cancer	63	3	4.7619	0.0118643	path:hsa05230	PGAM1,LDHA,IDH1
	Drug metabolism - cytochrome P450	63	3	4.7619	0.0123288	path:hsa00982	GSTA1,ADH1A,ADH4
	Metabolism of xenobiotics by cytochrome P450	63	3	4.7619	0.0153348	path:hsa00980	GSTA1,ADH1A,ADH4
	2-Oxocarboxylic acid metabolism	63	2	3.1746	0.00723197	path:hsa01210	ACY1,IDH1
	One carbon pool by folate	63	2	3.1746	0.00800063	path:hsa00670	MTHFD1,ALDH1L1
	Glyoxylate and dicarboxylate metabolism	63	2	3.1746	0.0175392	path:hsa00630	AGXT,CAT
	Starch and sucrose metabolism	63	2	3.1746	0.0247511	path:hsa00500	PGM1,PYGL
	Alanine, aspartate and glutamate metabolism	63	2	3.1746	0.0260527	path:hsa00250	AGXT,ASS1
	Pyruvate metabolism	63	2	3.1746	0.0287376	path:hsa00620	LDHA,PKLR
	Fatty acid degradation	63	2	3.1746	0.0359066	path:hsa00071	ADH1A,ADH4

## Sheet: S5d
	Pathway name	Total genes	Listed genes	%	p value	pathID	genes
	Metabolic pathways	330	39	11.8182	1.01703e-05	path:hsa01100	GPX3,PNP,DGAT2,ALDH2,SUOX,CAT,ACO2,RGN,GSTM2,ALDH6A1,COX6A1,ENO2,PDXK,GMPS,BHMT,CA3,GSTA1,CSAD,BHMT2,HSD17B2,DHCR7,AMY1,ATP5F1A,ATP5F1B,ASS1,NDUFA10,ASPDH,KHK,HIBADH,ATP5ME,PGD,GAPDH,COX5B,ATP5F1E,TPI1,PGM1,UGP2,RBP,AK7
	Complement and coagulation cascades	330	11	3.33333	1.36672689386614e-8	path:hsa04610	CFHR1,CFHR5,CLU,TF,C1QA,C3,FGA,C4A,C4B,SERPINA1,SERPING1
	Thermogenesis	330	8	2.42424	0.0120231	path:hsa04714	ACTB,COX6A1,ATP5F1A,ATP5F1B,NDUFA10,ATP5ME,COX5B,ATP5F1E
	Carbon metabolism	330	8	2.42424	0.000170814	path:hsa01200	CAT,ACO2,RGN,ALDH6A1,ENO2,PGD,GAPDH,TPI1
	Oxidative phosphorylation	330	7	2.12121	0.00196881	path:hsa00190	COX6A1,ATP5F1A,ATP5F1B,NDUFA10,ATP5ME,COX5B,ATP5F1E
	Biosynthesis of amino acids	330	5	1.51515	0.00320327	path:hsa01230	ACO2,ENO2,ASS1,GAPDH,TPI1
	Glycolysis / Gluconeogenesis	330	5	1.51515	0.00194999	path:hsa00010	ALDH2,ENO2,GAPDH,TPI1,PGM1
	Cholesterol metabolism	330	5	1.51515	0.000511977	path:hsa04979	LPA,APOA1,APOC1,APOB,APOH
	Viral protein interaction with cytokine and cytokine receptor	330	4	1.21212	0.0446766	path:hsa04061	PF4,CCL5,PPBP,CCL17
	AGE-RAGE signaling pathway in diabetic complications	330	4	1.21212	0.0446766	path:hsa04933	COL1A1,COL1A2,TF,NFATC1
	Glutathione metabolism	330	4	1.21212	0.00693977	path:hsa00480	GPX3,GSTM2,GSTA1,PGD
	Longevity regulating pathway - multiple species	330	3	0.909091	0.0498528	path:hsa04213	SOD2,CAT,SOD1
	Valine, leucine and isoleucine degradation	330	3	0.909091	0.0260414	path:hsa00280	ALDH2,ALDH6A1,HIBADH
	Amino sugar and nucleotide sugar metabolism	330	3	0.909091	0.0260414	path:hsa00520	PGM1,UGP2,RBP
	Fat digestion and absorption	330	3	0.909091	0.0194905	path:hsa04975	DGAT2,APOA1,APOB
	Starch and sucrose metabolism	330	3	0.909091	0.0120598	path:hsa00500	AMY1,PGM1,UGP2
	Pentose phosphate pathway	330	3	0.909091	0.00726564	path:hsa00030	RGN,PGD,PGM1
	Vitamin digestion and absorption	330	2	0.606061	0.040401	path:hsa04977	APOA1,APOB

## Sheet: S5e
	Pathway name	Total genes	Listed genes	%	p value	pathID	genes
	Metabolic pathways	162	135	83.3333	3.58303329975904e-36	path:hsa01100	ACADVL,HSD17B10,ALDOB,GAPDH,ALDH6A1,PDHB,KHK,GSTA1,GSTA2,BLVRB,ADH1A,ADH4,AGXT,CA1,MTHFD1,H6PD,CBR1,CA2,ACSL1,HPD,PHGDH,PGM1,SELENBP1,MAT1A,ACADS,CRYL1,PGAM1,PRDX6,ALDH2,ACY1,BHMT,AKR1C4,CMBL,AGXT2,LDHA,COMT,PKLR,RGN,BCKDHA,TKFC,NOS1,ARG1,FDFT1,ENO1,PYGL,CPS1,ACLY,FBP1,ALDOA,ALDOC,GSTZ1,AKR1B10,AKR1C3,UGDH,GPI,IDH1,FTCD,ADH1B,ADH1C,ADH5,AKR1A1,LDHB,ALDH1A1,PGK1,CA3,ASS1,ASL,CAT,CKM,ENO2,ENO3,FASN…
	Carbon metabolism	162	40	24.6914	3.08922087394037e-31	path:hsa01200	ALDOB,GAPDH,ALDH6A1,PDHB,AGXT,H6PD,PHGDH,ACADS,PGAM1,PKLR,RGN,TKFC,ENO1,CPS1,FBP1,ALDOA,ALDOC,GPI,IDH1,ADH5,PGK1,CAT,ENO2,ENO3,FH,ESD,PKM,GOT1,ACO1,MDH1,SHMT1,PSAT1,TALDO1,PGD,TPI1,GLUD1,ACOX1,PCCB,CS,IDH2,DAK
	Biosynthesis of amino acids	162	28	17.284	2.07029594959736e-23	path:hsa01230	ALDOB,GAPDH,PHGDH,MAT1A,PGAM1,ACY1,PKLR,ARG1,ENO1,CPS1,ALDOA,ALDOC,IDH1,PGK1,ASS1,ENO2,ENO3,PKM,GOT1,ACO1,CTH,SHMT1,PSAT1,TALDO1,TPI1,CS,IDH2,OTC
	Glycolysis / Gluconeogenesis	162	26	16.0494	2.56844335948998e-22	path:hsa00010	ALDOB,GAPDH,PDHB,ADH1A,ADH4,PGM1,PGAM1,ALDH2,LDHA,PKLR,ENO1,FBP1,ALDOA,ALDOC,GPI,ADH1B,ADH1C,ADH5,AKR1A1,LDHB,PGK1,ENO2,ENO3,PKM,ALDH9A1,TPI1
	Complement and coagulation cascades	162	15	9.25926	5.3856935845825e-8	path:hsa04610	A2M,C3,FGA,FGB,SERPING1,FGG,SERPINC1,CFB,KNG1,F2,CFH,C9,C4A,C4B,VTN
	Cysteine and methionine metabolism	162	14	8.64198	2.46058491820303e-10	path:hsa00270	PHGDH,MAT1A,BHMT,AGXT2,LDHA,LDHB,MPST,GOT1,MDH1,AHCY,CTH,PSAT1,TST,GSS
	Metabolism of xenobiotics by cytochrome P450	162	14	8.64198	1.02410174630847e-7	path:hsa00980	GSTA1,GSTA2,ADH1A,ADH4,CBR1,AKR1C1,AKR7A3,ADH1B,ADH1C,ADH5,GSTM1,GSTO1,SULT2A1,AKR7A2
	Chemical carcinogenesis	162	14	8.64198	2.32615277402495e-7	path:hsa05204	GSTA1,GSTA2,ADH1A,ADH4,CBR1,AKR1C2,ADH1B,ADH1C,ADH5,GSTM1,GSTO1,SULT1A1,SULT2A1,CYP2C19
	Fatty acid degradation	162	13	8.02469	5.2151035171403e-10	path:hsa00071	ECI1,ACADVL,ADH1A,ADH4,ACSL1,ACADS,ALDH2,ADH1B,ADH1C,ADH5,ALDH9A1,GCD,ACOX1
	Pyruvate metabolism	162	12	7.40741	1.45667537215788e-9	path:hsa00620	PDHB,ALDH2,LDHA,PKLR,LDHB,FH,GLO1,PKM,GRHPR,MDH1,ALDH9A1,HAGH
	Peroxisome	162	12	7.40741	1.04189e-05	path:hsa04146	PRDX5,AGXT,ACSL1,IDH1,SOD1,CAT,PRDX1,EPHX2,BAAT,ECH1,ACOX1,IDH2
	HIF-1 signaling pathway	162	12	7.40741	0.00016228	path:hsa04066	ALDOB,GAPDH,PDHB,LDHA,ENO1,ALDOA,ALDOC,LDHB,PGK1,ENO2,ENO3,SLC2A1
	Tyrosine metabolism	162	11	6.79012	7.81329434211682e-9	path:hsa00350	ADH1A,ADH4,HPD,COMT,GSTZ1,ADH1B,ADH1C,ADH5,GOT1,AOX1,HGD
	Glycine, serine and threonine metabolism	162	11	6.79012	2.68603939443924e-8	path:hsa00260	AGXT,PHGDH,PGAM1,BHMT,AGXT2,GRHPR,CTH,SHMT1,PSAT1,GNMT,SARDH
	Valine, leucine and isoleucine degradation	162	11	6.79012	2.0958890875145e-7	path:hsa00280	HSD17B10,ALDH6A1,ACADS,ALDH2,AGXT2,BCKDHA,ALDH9A1,AOX1,ABAT,PCCB,HMGCS2
	Drug metabolism - cytochrome P450	162	11	6.79012	1.24462e-05	path:hsa00982	GSTA1,GSTA2,ADH1A,ADH4,ADH1B,ADH1C,ADH5,GSTM1,GSTO1,AOX1,CYP2C19
	Drug metabolism - other enzymes	162	11	6.79012	3.51013e-05	path:hsa00983	GSTA1,GSTA2,CES1,GSTM1,GSTO1,NME1,TYMP,CMPK1,DPYS,UPB1,DHP
	Protein processing in endoplasmic reticulum	162	11	6.79012	0.0199189	path:hsa04141	HSPA8,HSPA5,HSP90B1,PDIA3,GRP58,HSP90AA1,HSPA1A,HSP90AB1,HYOU1,CALR,RPN2,HEBP1
	Pentose phosphate pathway	162	10	6.17284	1.47882662572324e-8	path:hsa00030	ALDOB,H6PD,PGM1,RGN,FBP1,ALDOA,ALDOC,GPI,TALDO1,PGD
	beta-Alanine metabolism	162	10	6.17284	1.47882662572324e-8	path:hsa00410	ALDH6A1,ACADS,ALDH2,ALDH9A1,DPYS,CNDP2,UPB1,ABAT,ACOX1,DHP
	Estrogen signaling pathway	162	10	6.17284	0.0121546	path:hsa04915	HSPA8,HSP90B1,KRT14,KRT10,KRT9,HSP90AA1,HSPA1A,HSP90AB1,CALM1,MMP9
	Fructose and mannose metabolism	162	9	5.55556	5.56675805348815e-7	path:hsa00051	ALDOB,KHK,TKFC,FBP1,ALDOA,ALDOC,AKR1B10,TPI1,SORD,DAK
	Alanine, aspartate and glutamate metabolism	162	9	5.55556	1.60661e-06	path:hsa00250	AGXT,AGXT2,CPS1,ASS1,ASL,GOT1,NIT2,ABAT,GLUD1
	Glutathione metabolism	162	9	5.55556	6.67204e-05	path:hsa00480	GSTA1,GSTA2,PRDX6,IDH1,GSTM1,GSTO1,PGD,IDH2,GSS
	PPAR signaling pathway	162	9	5.55556	0.000688976	path:hsa03320	APOA1,ACSL1,APOA2,FABP1,FABP4,ACOX1,HMGCS2,APOC3,PLIN2
	Antigen processing and presentation	162	9	5.55556	0.000757706	path:hsa04612	HSPA8,HSPA5,PDIA3,GRP58,HSP90AA1,HSPA1A,HSP90AB1,B2M,CALR,PSME1
	Glucagon signaling pathway	162	9	5.55556	0.00673295	path:hsa04922	PDHB,PGAM1,LDHA,PYGL,FBP1,LDHB,PKM,CALM1,SLC2A1
	Arginine biosynthesis	162	8	4.93827	1.99050916321499e-7	path:hsa00220	ACY1,NOS1,ARG1,CPS1,ASS1,GOT1,GLUD1,OTC
	Citrate cycle (TCA cycle)	162	8	4.93827	2.92194e-06	path:hsa00020	PDHB,ACLY,IDH1,FH,ACO1,MDH1,CS,IDH2
	Glyoxylate and dicarboxylate metabolism	162	8	4.93827	2.92194e-06	path:hsa00630	AGXT,CAT,GRHPR,ACO1,MDH1,SHMT1,PCCB,CS
	Propanoate metabolism	162	8	4.93827	8.11877e-06	path:hsa00640	ALDH6A1,ACADS,LDHA,BCKDHA,LDHB,ABAT,ACOX1,PCCB
	Tryptophan metabolism	162	8	4.93827	4.23605e-05	path:hsa00380	ALDH2,CAT,HAAO,ALDH9A1,AOX1,ALDH8A1,AADAT,GCD
	Cholesterol metabolism	162	8	4.93827	0.000154734	path:hsa04979	APOA1,APOB,APOA2,APOA4,APOE,APOH,DBI,APOC3
	Central carbon metabolism in cancer	162	8	4.93827	0.00157642	path:hsa05230	PDHB,PGAM1,LDHA,IDH1,LDHB,PKM,IDH2,SLC2A1
	2-Oxocarboxylic acid metabolism	162	7	4.32099	1.07846e-06	path:hsa01210	ACY1,IDH1,GOT1,ACO1,AADAT,CS,IDH2
	Arginine and proline metabolism	162	7	4.32099	0.00104119	path:hsa00330	ALDH2,NOS1,ARG1,CKM,GOT1,ALDH9A1,CNDP2
	Steroid hormone biosynthesis	162	7	4.32099	0.00299961	path:hsa00140	AKR1C1,AKR1C4,COMT,STE,AKR1C3,AKR1C2,AKR1D1
	Retinol metabolism	162	7	4.32099	0.00552768	path:hsa00830	ADH1A,ADH4,ADH1B,ADH1C,ADH5,ALDH1A1,AOX1
	Pentose and glucuronate interconversions	162	6	3.7037	0.000610013	path:hsa00040	CRYL1,AKR1B10,UGDH,AKR1A1,SORD,DCXR
	Pyrimidine metabolism	162	6	3.7037	0.00897751	path:hsa00240	NME1,TYMP,CMPK1,DPYS,UPB1,DHP
	Nitrogen metabolism	162	5	3.08642	0.000139368	path:hsa00910	CA1,CA2,CPS1,CA3,GLUD1
	Fatty acid metabolism	162	5	3.08642	0.0338096	path:hsa01212	ACADVL,ACSL1,ACADS,FASN,ACOX1
	Glycerolipid metabolism	162	5	3.08642	0.0434399	path:hsa00561	ALDH2,TKFC,AKR1B10,AKR1A1,ALDH9A1,DAK
	One carbon pool by folate	162	4	2.46914	0.00320138	path:hsa00670	MTHFD1,ALDH1L1,FTCD,SHMT1
	Pantothenate and CoA biosynthesis	162	4	2.46914	0.00385747	path:hsa00770	ALDH2,DPYS,UPB1,DHP
	Histidine metabolism	162	4	2.46914	0.00459895	path:hsa00340	ALDH2,FTCD,ALDH9A1,CNDP2
	Folate biosynthesis	162	4	2.46914	0.00851201	path:hsa00790	CBR1,AKR1B10,AKR1C3,QDPR
	Ascorbate and aldarate metabolism	162	4	2.46914	0.00974844	path:hsa00053	ALDH2,RGN,UGDH,ALDH9A1
	Nicotinate and nicotinamide metabolism	162	4	2.46914	0.0238916	path:hsa00760	NNMT,NAMPT,AOX1,QPRT
	Fat digestion and absorption	162	4	2.46914	0.0463459	path:hsa04975	APOA1,APOB,APOA4,FABP1
	Sulfur metabolism	162	3	1.85185	0.00320292	path:hsa00920	SELENBP1,MPST,TST
	Primary bile acid biosynthesis	162	3	1.85185	0.0154061	path:hsa00120	AKR1C4,BAAT,AKR1D1
	Vitamin digestion and absorption	162	3	1.85185	0.0389981	path:hsa04977	APOA1,APOB,APOA4
	Vitamin B6 metabolism	162	2	1.23457	0.0138026	path:hsa00750	PSAT1,AOX1
	Sulfur relay system	162	2	1.23457	0.0247077	path:hsa04122	MPST,TST

## Sheet: S5f
	Pathway name	Total genes	Listed genes	%	p value	pathID	genes
	Cytokine-cytokine receptor interaction	41	9	21.9512	2.61716035788681e-7	path:hsa04060	IL7,IL3,IL13,IL18,CD40,TNFRSF10C,CCL2,CCL20,NGF
	Complement and coagulation cascades	41	5	12.1951	7.72308e-06	path:hsa04610	MAP1,C3,A2M,SERPINA1,F7
	IL-17 signaling pathway	41	4	9.7561	0.000246171	path:hsa04657	IL13,MMP3,CCL2,CCL20
	TNF signaling pathway	41	4	9.7561	0.00048118	path:hsa04668	VCAM1,MMP3,CCL2,CCL20
	Cholesterol metabolism	41	3	7.31707	0.00058851	path:hsa04979	APOA4,APOE,APOA1
	Hematopoietic cell lineage	41	3	7.31707	0.00422335	path:hsa04640	IL7,IL3,CD5
	Apoptosis	41	3	7.31707	0.010171	path:hsa04210	ACTG1,IL3,NGF
	JAK-STAT signaling pathway	41	3	7.31707	0.0162876	path:hsa04630	IL7,IL3,IL13
	Influenza A	41	3	7.31707	0.018797	path:hsa05164	ACTG1,IL18,CCL2
	Transcriptional misregulation in cancer	41	3	7.31707	0.0254513	path:hsa05202	IL3,CD40,MMP3
	Vitamin digestion and absorption	41	2	4.87805	0.00283991	path:hsa04977	APOA4,APOA1
	Fat digestion and absorption	41	2	4.87805	0.00893551	path:hsa04975	APOA4,APOA1
	Fc epsilon RI signaling pathway	41	2	4.87805	0.0214166	path:hsa04664	IL3,IL13
	NF-kappa B signaling pathway	41	2	4.87805	0.0467948	path:hsa04064	CD40,VCAM1

## Sheet: S5g
	Pathway name	Total genes	Listed genes	%	p value	pathID	genes
	Metabolic pathways	63	38	60.3175	2.37772579497012e-16	path:hsa01100	ALDOB,GAPDH,GSTA1,BLVRB,ADH1A,ADH4,AGXT,CA1,MTHFD1,CA2,HPD,PGM1,SELENBP1,PGAM1,PRDX6,ACY1,BHMT,AKR1C4,CMBL,LDHA,PKLR,TKFC,ARG1,ENO1,PYGL,AHCY,ASS1,CTH,HGD,QDPR,FBP1,CA3,IDH1,TALDO1,HAAO,ALDH8A1,CAT,ENO2
	Biosynthesis of amino acids	63	12	19.0476	5.27268540546139e-14	path:hsa01230	ALDOB,GAPDH,PGAM1,ACY1,PKLR,ARG1,ENO1,ASS1,CTH,IDH1,TALDO1,ENO2
	Carbon metabolism	63	12	19.0476	1.3906326536365e-11	path:hsa01200	ALDOB,GAPDH,AGXT,PGAM1,PKLR,TKFC,ENO1,FBP1,IDH1,TALDO1,CAT,ENO2
	Glycolysis / Gluconeogenesis	63	11	17.4603	4.89986544581691e-13	path:hsa00010	ALDOB,GAPDH,ADH1A,ADH4,PGM1,PGAM1,LDHA,PKLR,ENO1,FBP1,ENO2
	Peroxisome	63	6	9.52381	1.905e-05	path:hsa04146	PRDX5,AGXT,PRDX1,IDH1,CAT,SOD1
	HIF-1 signaling pathway	63	5	7.93651	0.000831329	path:hsa04066	ALDOB,GAPDH,LDHA,ENO1,ENO2
	Pentose phosphate pathway	63	4	6.34921	4.62884e-05	path:hsa00030	ALDOB,PGM1,FBP1,TALDO1
	Tyrosine metabolism	63	4	6.34921	9.65231e-05	path:hsa00350	ADH1A,ADH4,HPD,HGD
	Glycine, serine and threonine metabolism	63	4	6.34921	0.00014676	path:hsa00260	AGXT,PGAM1,BHMT,CTH
	Cysteine and methionine metabolism	63	4	6.34921	0.000351638	path:hsa00270	BHMT,LDHA,AHCY,CTH
	Glucagon signaling pathway	63	4	6.34921	0.00591801	path:hsa04922	PGAM1,LDHA,PYGL,FBP1
	Nitrogen metabolism	63	3	4.7619	0.000190051	path:hsa00910	CA1,CA2,CA3
	Arginine biosynthesis	63	3	4.7619	0.00042015	path:hsa00220	ACY1,ARG1,ASS1
	Fructose and mannose metabolism	63	3	4.7619	0.00141172	path:hsa00051	ALDOB,TKFC,FBP1
	Tryptophan metabolism	63	3	4.7619	0.0028447	path:hsa00380	HAAO,ALDH8A1,CAT
	Glutathione metabolism	63	3	4.7619	0.00674779	path:hsa00480	GSTA1,PRDX6,IDH1
	Longevity regulating pathway - multiple species	63	3	4.7619	0.00851593	path:hsa04213	HSPA8,CAT,SOD1
	Drug metabolism - cytochrome P450	63	3	4.7619	0.0123288	path:hsa00982	GSTA1,ADH1A,ADH4
	Metabolism of xenobiotics by cytochrome P450	63	3	4.7619	0.0153348	path:hsa00980	GSTA1,ADH1A,ADH4
	2-Oxocarboxylic acid metabolism	63	2	3.1746	0.00723197	path:hsa01210	ACY1,IDH1
	One carbon pool by folate	63	2	3.1746	0.00800063	path:hsa00670	MTHFD1,ALDH1L1
	Glyoxylate and dicarboxylate metabolism	63	2	3.1746	0.0175392	path:hsa00630	AGXT,CAT
	Starch and sucrose metabolism	63	2	3.1746	0.0247511	path:hsa00500	PGM1,PYGL
	Alanine, aspartate and glutamate metabolism	63	2	3.1746	0.0260527	path:hsa00250	AGXT,ASS1
	Pyruvate metabolism	63	2	3.1746	0.0287376	path:hsa00620	LDHA,PKLR
	Fatty acid degradation	63	2	3.1746	0.0359066	path:hsa00071	ADH1A,ADH4
